# Supplementary material for: Herbivory Amplifies Adverse Effects of Drought on Seedling Recruitment in a Keystone Species of Western North American Rangelands
Source: Plants (Basel). 2022 Oct 6;11(19):2628. doi: 10.3390/plants11192628 (PMC9573362; doi:10.3390/plants11192628)
Supplement: Supplementary file 1 [file plants-11-02628-s001.zip]

Archive with 1 entries (1 files):
- Supplemetary_data.xlsx
