# Supplementary material for: Herbivory Amplifies Adverse Effects of Drought on Seedling Recruitment in a Keystone Species of Western North American Rangelands
Source: Plants (Basel). 2022 Oct 6;11(19):2628. doi: 10.3390/plants11192628 (PMC9573362; doi:10.3390/plants11192628)
Supplement: Supplementary file 1 [file plants-11-02628-s001.zip › Supplemetary_data.xlsx]

## Sheet: 2018_Outplanting
Summary of data collected following the 2018 outplanting (Field experiment 1)
event_h indicates that significant herbivory was observed in a plant, and time_h is the days after outplanting when the event was first observed
event_d indicates that a plant died, and time_d is the days after outplanting when the plant was first observed dead
if indicates that a plant had inflorescences on July 2020
plant	protector	herbivory	time_h	event_h	dead	time_d	event_d	flowers
101	plastic	2020-07-31	652	0	2020-07-31	652	0
102	no	2019-03-16	149	1	2020-03-07	506	1
103	metal	2020-07-31	652	0	2020-07-31	652	0	if
104	metal	2020-07-31	652	0	2020-07-31	652	0
105	plastic	2020-07-31	652	0	2020-07-31	652	0
106	metal	2020-07-31	652	0	2020-07-31	652	0
107	no	2019-03-16	149	1	2019-06-01	226	1
108	metal	2020-07-31	652	0	2020-07-31	652	0	if
109	no	2019-03-16	149	1	2019-03-16	149	1
110	plastic	2019-03-16	149	1	2019-09-07	324	1
111	metal	2020-07-31	652	0	2019-06-01	226	1
112	no	2019-03-16	149	1	2019-09-07	324	1
113	metal	2020-07-31	652	0	2020-07-31	652	0	if
114	no	2019-03-16	149	1	2019-09-07	324	1
115	no	2019-03-16	149	1	2019-09-07	324	1
116	no	2019-03-16	149	1	2019-09-07	324	1
117	no	2019-03-16	149	1	2019-09-07	324	1
118	metal	2020-07-31	652	0	2019-10-23	370	1
119	metal	2020-07-31	652	0	2019-10-23	370	1
120	no	2019-03-16	149	1	2019-04-17	181	1
121	no	2020-07-31	652	0	2019-04-17	181	1
122	plastic	2020-07-31	652	0	2019-09-07	324	1
123	metal	2019-06-29	254	1	2019-10-23	370	1
124	no	2019-03-16	149	1	2019-03-16	149	1
125	no	2019-03-16	149	1	2019-06-29	254	1
126	plastic	2020-07-31	652	0	2020-07-31	652	0
127	no	2019-03-16	149	1	2020-07-31	652	0
128	plastic	2020-07-31	652	0	2020-07-31	652	0
129	plastic	2020-07-31	652	0	2020-07-31	652	0	if
130	plastic	2020-07-31	652	0	2020-07-31	652	0
131	metal	2020-07-31	652	0	2020-07-31	652	0
132	plastic	2020-07-31	652	0	2020-07-31	652	0
133	metal	2020-07-31	652	0	2020-07-31	652	0
134	no	2019-03-16	149	1	2019-03-16	149	1
135	plastic	2020-07-31	652	0	2020-07-31	652	0
136	metal	2020-07-31	652	0	2019-10-23	370	1
137	metal	2020-07-31	652	0	2020-07-31	652	0
138	metal	2020-07-31	652	0	2020-07-31	652	0
139	metal	2020-07-31	652	0	2019-09-07	324	1
140	metal	2020-07-31	652	0	2020-07-31	652	0
141	plastic	2019-04-17	181	1	2020-04-28	558	0
142	no	2019-03-16	149	1	2019-08-23	309	1
143	plastic	2020-07-31	652	0	2019-06-01	226	1
144	no	2019-03-16	149	1	2019-06-01	226	1
145	metal	2020-07-31	652	0	2020-07-31	652	0
146	no	2019-04-17	181	1	2019-06-01	226	1
147	plastic	2020-07-31	652	0	2020-07-31	652	0
148	metal	2020-07-31	652	0	2020-07-31	652	0
149	metal	2020-07-31	652	0	2020-07-31	652	0
150	metal	2020-07-31	652	0	2020-07-31	652	0	if
151	metal	2020-07-31	652	0	2020-07-31	652	0	if
152	plastic	2020-07-31	652	0	2020-07-31	652	0
153	metal	2020-07-31	652	0	2020-07-31	652	0
154	no	2019-03-16	149	1	2019-06-01	226	1
155	plastic	2020-07-31	652	0	2020-07-31	652	0
156	plastic	2020-07-31	652	0	2020-07-31	652	1
157	no	2019-03-16	149	1	2019-06-01	226	1
158	plastic	2020-07-31	652	0	2020-07-31	652	0	if
159	no	2019-03-16	149	1	2019-06-29	254	1
160	plastic	2020-07-31	652	0	2019-10-23	370	1
161	metal	2020-07-31	652	0	2020-07-31	652	0	if
162	metal	2020-07-31	652	0	2020-07-31	652	0	if
163	no	2019-03-16	149	1	2019-06-01	226	1
164	metal	2020-07-31	652	0	2020-07-31	652	0	if
165	no	2019-03-16	149	1	2019-06-09	234	1
166	metal	2020-07-31	652	0	2020-07-31	652	0	if
167	metal	2020-07-31	652	0	2020-07-31	652	0	if
168	no	2019-03-16	149	1	2019-06-01	226	1
169	metal	2020-07-31	652	0	2019-06-01	226	1
170	plastic	2020-07-31	652	0	2019-10-23	370	1
171	plastic	2020-07-31	652	0	2019-06-01	226	1
172	metal	2020-07-31	652	0	2020-07-31	652	0
173	plastic	2020-07-31	652	0	2019-09-07	324	1
174	no	2019-03-16	149	1	2019-06-01	226	1
175	metal	2020-07-31	652	0	2020-07-31	652	0	if
176	plastic	2020-07-31	652	0	2020-07-31	652	0
177	no	2019-03-16	149	1	2019-06-29	254	1
178	plastic	2020-07-31	652	0	2020-07-31	652	0
179	no	2019-03-16	149	1	2019-09-07	324	1
180	no	2019-03-16	149	1	2019-07-13	268	1
181	metal	2020-07-31	652	0	2020-07-31	652	0	if
182	metal	2020-07-31	652	0	2020-07-31	652	0
183	no	2019-03-16	149	1	2019-06-29	254	1
184	no	2019-03-16	149	1	2020-07-31	652	0
185	metal	2020-07-31	652	0	2020-07-31	652	0
186	plastic	2020-07-31	652	0	2020-07-31	652	0
187	metal	2020-07-31	652	0	2020-07-31	652	0
188	metal	2020-07-31	652	0	2020-07-31	652	0
189	no	2019-03-16	149	1	2020-07-31	652	0
190	no	2019-03-16	149	1	2019-06-01	226	1
191	metal	2020-07-31	652	0	2020-07-31	652	0
192	no	2019-03-16	149	1	2019-06-01	226	1
193	plastic	2020-07-31	652	0	2020-07-31	652	0
194	no	2019-03-16	149	1	2019-06-01	226	1
195	plastic	2020-07-31	652	0	2020-07-31	652	1
196	plastic	2019-08-01	287	1	2020-07-31	652	0
197	no	2019-03-16	149	1	2020-07-31	652	0
198	no	2019-03-16	149	1	2019-06-01	226	1
199	no	2019-04-17	181	1	2019-08-23	309	1
200	metal	2020-07-31	652	0	2019-08-23	309	1
201	metal	2020-07-31	652	0	2020-07-31	652	0
202	metal	2020-07-31	652	0	2020-07-31	652	0	if
203	metal	2020-07-31	652	0	2020-07-31	652	0	if
204	no	2019-03-16	149	1	2020-07-31	652	0
205	plastic	2020-07-31	652	0	2020-07-31	652	0	if
206	metal	2019-08-01	287	1	2020-07-31	652	0
207	no	2019-03-16	149	1	2019-08-23	309	1
208	metal	2020-07-31	652	0	2020-07-31	652	0	if
209	metal	2020-07-31	652	0	2019-08-23	309	1
210	no	2019-03-16	149	1	2019-08-23	309	1
211	plastic	2019-06-29	254	1	2019-09-07	324	1
212	no	2019-03-16	149	1	2019-06-01	226	1
213	metal	2020-07-31	652	0	2020-07-31	652	0	if
214	metal	2020-07-31	652	0	2020-07-31	652	0
215	plastic	2020-07-31	652	0	2020-07-31	652	0
216	plastic	2020-07-31	652	0	2020-07-31	652	0
217	plastic	2020-07-31	652	0	2020-07-31	652	0
218	plastic	2020-07-31	652	0	2019-08-23	309	1
219	no	2019-03-16	149	1	2019-06-01	226	1
220	no	2019-03-16	149	1	2019-06-01	226	1
221	metal	2020-07-31	652	0	2020-07-31	652	0	if
222	no	2019-03-16	149	1	2019-06-01	226	1
223	metal	2020-07-31	652	0	2020-07-31	652	0	if
224	metal	2020-07-31	652	0	2020-07-31	652	0	if
225	plastic	2020-07-31	652	0	2020-07-31	652	0
226	no	2019-03-16	149	1	2019-06-01	226	1
227	plastic	2020-07-31	652	0	2020-07-31	652	0
228	plastic	2020-07-31	652	0	2019-09-07	324	1
229	no	2019-03-16	149	1	2019-06-29	254	1
230	no	2019-03-16	149	1	2019-06-01	226	1
231	metal	2020-07-31	652	0	2020-07-31	652	0	if
232	no	2018-12-13	56	1	2019-06-01	226	1
233	plastic	2020-07-31	652	0	2020-07-31	652	0
234	plastic	2020-07-31	652	0	2020-07-31	652	0
235	no	2019-01-10	84	1	2019-01-10	84	1
236	metal	2020-07-31	652	0	2020-07-31	652	0
237	metal	2020-07-31	652	0	2020-07-31	652	0
238	plastic	2020-07-31	652	0	2020-07-31	652	0
239	metal	2020-07-31	652	0	2020-07-31	652	0	if
240	no	2019-03-16	149	1	2019-09-07	324	1
241	no	2019-03-16	149	1	2019-09-07	324	1
242	no	2019-03-16	149	1	2019-07-13	268	1
243	metal	2020-07-31	652	0	2020-07-31	652	0
244	metal	2020-07-31	652	0	2020-07-31	652	0
245	plastic	2020-07-31	652	0	2020-07-31	652	0
246	metal	2020-07-31	652	0	2020-07-31	652	0
247	metal	2020-07-31	652	0	2020-07-31	652	0
248	plastic	2020-07-31	652	0	2019-10-23	370	1
249	plastic	2020-07-31	652	0	2019-04-17	181	1
250	no	2019-03-16	149	1	2019-06-01	226	1
251	metal	2020-07-31	652	0	2020-07-31	652	0
252	metal	2020-07-31	652	0	2020-07-31	652	0
253	no	2019-03-16	149	1	2020-07-31	652	0
254	metal	2020-07-31	652	0	2020-07-31	652	0
255	no	2019-03-16	149	1	2020-07-31	652	0
256	plastic	2019-09-07	324	1	2020-07-31	652	1
257	no	2019-03-16	149	1	2019-06-29	254	1
258	plastic	2020-07-31	652	0	2020-07-31	652	0	if
259	plastic	2019-06-29	254	1	2019-08-23	309	1
260	no	2019-03-16	149	1	2019-06-01	226	1
261	no	2019-03-16	149	1	2019-06-29	254	1
262	no	2019-03-16	149	1	2019-06-29	254	1
263	metal	2020-07-31	652	0	2020-07-31	652	0	if
264	no	2019-03-16	149	1	2019-06-29	254	1
265	metal	2020-07-31	652	0	2020-07-31	652	0
266	metal	2020-07-31	652	0	2020-07-31	652	0	if
267	no	2019-03-16	149	1	2019-06-01	226	1
268	plastic	2020-07-31	652	0	2020-07-31	652	0	if
269	plastic	2020-07-31	652	0	2020-07-31	652	0
270	plastic	2020-07-31	652	0	2020-07-31	652	0
271	no	2019-03-16	149	1	2020-07-31	652	0
272	no	2019-03-16	149	1	2019-09-07	324	1
273	plastic	2020-07-31	652	0	2019-09-07	324	1
274	no	2019-03-16	149	1	2020-07-31	652	1
275	metal	2020-07-31	652	0	2020-07-31	652	0	if
276	plastic	2020-07-31	652	0	2020-07-31	652	0	if
277	no	2019-04-17	181	1	2019-06-29	254	1
278	plastic	2020-07-31	652	0	2019-09-07	324	1
279	metal	2020-07-31	652	0	2020-07-31	652	0	if
280	metal	2020-07-31	652	0	2020-07-31	652	0	if
281	plastic	2020-07-31	652	0	2020-07-31	652	0	if
282	plastic	2020-07-31	652	0	2020-07-31	652	0
283	plastic	2020-07-31	652	0	2020-07-31	652	0	if
284	metal	2020-07-31	652	0	2020-07-31	652	0	if
285	metal	2020-07-31	652	0	2020-07-31	652	0	if
286	no	2019-04-17	181	1	2020-07-31	652	0	if
287	metal	2020-07-31	652	0	2020-07-31	652	0	if
288	no	2019-03-16	149	1	2019-06-29	254	1
289	metal	2020-07-31	652	0	2020-07-31	652	0
290	plastic	2019-08-01	287	1	2020-07-31	652	0
291	no	2019-04-17	181	1	2020-07-31	652	0
292	plastic	2020-07-31	652	0	2020-07-31	652	0
293	metal	2020-07-31	652	0	2020-07-31	652	0
294	no	2019-03-16	149	1	2019-09-07	324	1
295	metal	2020-07-31	652	0	2020-07-31	652	0	if
296	metal	2020-07-31	652	0	2020-07-31	652	0	if
297	plastic	2020-07-31	652	0	2020-07-31	652	0
298	no	2019-04-17	181	1	2019-10-23	370	1
299	metal	2020-07-31	652	0	2019-10-23	370	1
300	metal	2020-07-31	652	0	2020-07-31	652	0
301	metal	2020-07-31	652	0	2020-07-31	652	0
302	no	2019-01-10	84	1	2019-06-29	254	1
303	plastic	2020-07-31	652	0	2020-07-31	652	0
304	metal	2020-07-31	652	0	2020-07-31	652	0
305	metal	2020-07-31	652	0	2020-07-31	652	0
306	no	2019-03-16	149	1	2019-04-17	181	1
307	no	2019-03-16	149	1	2019-09-07	324	1
308	metal	2020-07-31	652	0	2019-06-01	226	1
309	metal	2020-07-31	652	0	2020-07-31	652	0	if
310	metal	2020-07-31	652	0	2019-06-01	226	1
311	plastic	2020-07-31	652	0	2020-07-31	652	0	if
312	plastic	2020-07-31	652	0	2020-07-31	652	0
313	plastic	2019-04-17	181	1	2020-07-31	652	0
314	metal	2020-07-31	652	0	2020-07-31	652	0
315	metal	2020-07-31	652	0	2020-07-31	652	0
316	no	2019-03-16	149	1	2019-04-17	181	1
317	metal	2020-07-31	652	0	2020-07-31	652	0	if
318	metal	2020-07-31	652	0	2020-07-31	652	0	if
319	metal	2020-07-31	652	0	2020-07-31	652	0
320	no	2019-03-16	149	1	2019-04-17	181	1
321	plastic	2019-03-16	149	1	2020-07-31	652	0
322	metal	2020-07-31	652	0	2019-07-13	268	1
323	metal	2020-07-31	652	0	2020-07-31	652	0
324	metal	2020-07-31	652	0	2020-07-31	652	0	if
325	no	2019-03-16	149	1	2019-04-17	181	1
326	no	2019-03-16	149	1	2020-07-31	652	0
327	plastic	2020-07-31	652	0	2020-07-31	652	0	if
328	metal	2020-07-31	652	0	2020-06-29	620	1
329	no	2019-01-10	84	1	2019-01-10	84	1
330	plastic	2020-07-31	652	0	2020-07-31	652	0	if
331	plastic	2020-07-31	652	0	2020-07-31	652	0	if
332	plastic	2020-07-31	652	0	2020-07-31	652	0
333	no	2019-03-16	149	1	2019-04-17	181	1
334	no	2019-03-16	149	1	2019-04-17	181	1
335	plastic	2020-07-31	652	0	2020-07-31	652	0	if
336	no	2019-03-16	149	1	2019-04-17	181	1
337	metal	2020-07-31	652	0	2020-07-31	652	0
338	plastic	2020-07-31	652	0	2020-07-31	652	0
339	no	2019-01-10	84	1	2019-06-29	254	1
340	plastic	2019-04-17	181	1	2020-07-31	652	0
341	plastic	2019-04-17	181	1	2020-07-31	652	0
342	plastic	2020-07-31	652	0	2020-07-31	652	0
343	no	2019-03-16	149	1	2019-06-29	254	1
344	metal	2020-07-31	652	0	2020-07-31	652	0
345	plastic	2020-07-31	652	0	2020-07-31	652	0
346	plastic	2020-07-31	652	0	2020-07-31	652	0	if
347	metal	2020-07-31	652	0	2020-07-31	652	0
348	metal	2020-07-31	652	0	2020-07-31	652	0
349	metal	2020-07-31	652	0	2020-07-31	652	0	if
350	plastic	2020-07-31	652	0	2019-10-23	370	1
351	plastic	2020-07-31	652	0	2020-07-31	652	0	if
352	metal	2020-07-31	652	0	2020-07-31	652	0	if
353	plastic	2020-07-31	652	0	2020-07-31	652	0
354	no	2019-03-16	149	1	2020-07-31	652	0
355	no	2019-03-16	149	1	2019-06-29	254	1
356	plastic	2020-07-31	652	0	2020-07-31	652	0
357	metal	2020-07-31	652	0	2020-07-31	652	0
358	metal	2020-07-31	652	0	2020-07-03	624	0
359	plastic	2020-07-31	652	0	2020-07-31	652	0
360	no	2019-04-17	181	1	2020-07-31	652	0
361	plastic	2019-04-17	181	1	2019-06-29	254	1
362	metal	2020-07-31	652	0	2020-07-31	652	0
363	metal	2020-07-31	652	0	2020-07-31	652	0
364	no	2019-03-16	149	1	2020-07-31	652	0
365	metal	2020-07-31	652	0	2020-07-31	652	0
366	metal	2020-07-31	652	0	2020-07-31	652	0
367	no	2019-03-16	149	1	2019-06-29	254	1
368	no	2019-03-16	149	1	2019-06-29	254	1
369	metal	2020-07-31	652	0	2020-07-31	652	0	if
370	metal	2020-07-31	652	0	2019-08-01	287	0
371	no	2019-03-16	149	1	2019-04-17	181	1
372	plastic	2020-07-31	652	0	2019-06-29	254	1
373	plastic	2020-07-31	652	0	2019-06-29	254	1
374	plastic	2020-07-31	652	0	2020-07-31	652	0	if
375	metal	2020-07-31	652	0	2020-07-31	652	0
376	plastic	2020-07-31	652	0	2020-07-31	652	0
377	no	2019-03-16	149	1	2020-07-31	652	0
378	plastic	2020-07-31	652	0	2020-07-31	652	0	if
379	no	2020-07-31	652	0	2019-06-01	226	1
380	plastic	2020-07-31	652	0	2020-07-31	652	0	if
381	metal	2020-07-31	652	0	2020-07-31	652	0	if
382	metal	2020-07-31	652	0	2020-07-31	652	0	if
383	metal	2020-07-31	652	0	2020-07-31	652	0	if
384	no	2019-03-16	149	1	2019-09-07	324	1
385	no	2019-03-16	149	1	2020-07-31	652	0
386	plastic	2020-07-31	652	0	2019-06-01	226	1
387	plastic	2020-07-31	652	0	2020-07-31	652	0
388	no	2019-03-16	149	1	2020-07-31	652	0
389	plastic	2020-07-31	652	0	2020-07-31	652	0
390	plastic	2020-07-31	652	0	2020-07-31	652	0
391	plastic	2019-08-01	287	1	2020-07-31	652	0
392	metal	2020-07-31	652	0	2020-07-31	652	0
393	no	2019-03-16	149	1	2020-07-31	652	0
394	metal	2020-07-31	652	0	2020-07-31	652	0
395	plastic	2020-07-31	652	0	2020-07-31	652	0
396	metal	2020-07-31	652	0	2020-07-31	652	0
397	plastic	2020-07-31	652	0	2020-07-31	652	0
398	plastic	2020-07-31	652	0	2020-07-31	652	0	if
399	no	2019-03-16	149	1	2019-06-29	254	1
400	no	2019-04-17	181	1	2019-10-23	370	1
401	metal	2020-07-31	652	0	2020-07-31	652	0	if
402	metal	2020-07-31	652	0	2020-07-31	652	0	if
403	metal	2020-07-31	652	0	2020-07-31	652	0
404	no	2019-03-16	149	1	2020-07-31	652	0
405	plastic	2020-07-31	652	0	2020-07-31	652	0
406	metal	2020-07-31	652	0	2020-07-31	652	0
407	plastic	2020-07-31	652	0	2020-07-31	652	0
408	metal	2020-07-31	652	0	2019-06-01	226	1
409	no	2019-03-16	149	1	2019-09-07	324	1
410	plastic	2020-07-31	652	0	2019-08-23	309	1
411	metal	2020-07-31	652	0	2020-07-31	652	0	if
412	plastic	2020-07-31	652	0	2020-07-31	652	0
413	plastic	2020-07-31	652	0	2020-07-31	652	0
414	plastic	2020-07-31	652	0	2020-07-31	652	0
415	plastic	2020-07-31	652	0	2020-07-31	652	0
416	metal	2020-07-31	652	0	2020-07-31	652	0
417	metal	2020-07-31	652	0	2019-06-01	226	1
418	plastic	2020-07-31	652	0	2020-07-31	652	0
419	plastic	2020-07-31	652	0	2020-07-31	652	0	if
420	metal	2020-07-31	652	0	2020-07-31	652	0
421	metal	2020-07-31	652	0	2020-07-31	652	1
422	plastic	2020-07-31	652	0	2020-07-31	652	1
423	plastic	2020-07-31	652	0	2020-07-31	652	0
424	metal	2020-07-31	652	0	2020-07-31	652	0
425	metal	2020-07-31	652	0	2020-07-31	652	0
426	no	2019-03-16	149	1	2020-07-31	652	0
427	no	2019-03-16	149	1	2019-06-29	254	1
428	plastic	2020-07-31	652	0	2020-07-31	652	0
429	metal	2020-07-31	652	0	2020-07-31	652	0	if
430	no	2019-03-16	149	1	2020-07-31	652	0
431	no	2019-03-16	149	1	2019-06-01	226	1
432	metal	2020-07-31	652	0	2020-07-31	652	0
433	plastic	2020-07-31	652	0	2019-08-23	309	1
434	plastic	2020-07-31	652	0	2019-09-07	324	1
435	plastic	2020-07-31	652	0	2020-07-31	652	0
436	metal	2020-07-31	652	0	2020-07-31	652	0	if
437	no	2019-03-16	149	1	2020-07-31	652	0
438	no	2019-03-19	152	1	2019-06-29	254	1
439	plastic	2020-07-31	652	0	2020-07-31	652	0	if
440	metal	2020-07-31	652	0	2020-07-31	652	0	if
441	no	2019-03-16	149	1	2019-06-29	254	1
442	metal	2020-07-31	652	0	2020-07-31	652	0	if
443	plastic	2020-07-31	652	0	2020-07-31	652	0	if
444	plastic	2020-07-31	652	0	2020-07-31	652	0
445	metal	2020-07-31	652	0	2020-07-31	652	0
446	no	2019-03-16	149	1	2020-07-31	652	0
447	metal	2020-07-31	652	0	2020-07-31	652	0
448	no	2019-03-16	149	1	2019-06-29	254	1
449	metal	2020-07-31	652	0	2019-09-07	324	1
450	metal	2019-06-29	254	1	2019-06-29	254	1
451	plastic	2020-07-31	652	0	2020-07-31	652	0	if
452	no	2019-03-16	149	1	2020-07-31	652	0
453	metal	2020-07-31	652	0	2020-07-31	652	0	if
454	no	2019-03-16	149	1	2019-04-17	181	1
455	plastic	2020-07-31	652	0	2020-07-31	652	0	if
456	plastic	2020-07-31	652	0	2020-07-31	652	0
457	plastic	2020-07-31	652	0	2020-07-31	652	0
458	no	2019-03-16	149	1	2019-04-17	181	1
459	no	2019-03-16	149	1	2020-07-31	652	0
460	no	2019-03-16	149	1	2020-03-26	525	1
461	metal	2020-07-31	652	0	2020-07-31	652	0	if
462	metal	2020-07-31	652	0	2020-07-31	652	0
463	metal	2020-07-31	652	0	2020-07-31	652	0
464	metal	2020-07-31	652	0	2020-07-31	652	0
465	plastic	2020-07-31	652	0	2020-07-31	652	0
466	plastic	2020-07-31	652	0	2019-04-17	181	1
467	metal	2020-07-31	652	0	2020-07-31	652	0
468	plastic	2020-07-31	652	0	2020-07-31	652	0
469	plastic	2020-07-31	652	0	2020-07-31	652	0
470	no	2019-03-16	149	1	2020-07-31	652	0
471	no	2020-07-31	652	0	2020-07-31	652	0
472	plastic	2020-07-31	652	0	2020-07-31	652	0
473	plastic	2020-07-31	652	0	2020-07-31	652	0
474	plastic	2020-07-31	652	0	2020-07-31	652	0
475	metal	2020-07-31	652	0	2020-07-31	652	0	if
476	plastic	2020-07-31	652	0	2020-07-31	652	0
477	metal	2020-07-31	652	0	2020-07-31	652	0	if
478	plastic	2020-07-31	652	0	2020-07-31	652	0	if
479	plastic	2020-07-31	652	0	2020-07-31	652	0
480	metal	2020-07-31	652	0	2020-07-31	652	0	if
481	plastic	2020-07-31	652	0	2020-07-31	652	0
482	metal	2020-07-31	652	0	2020-07-31	652	0
483	plastic	2020-07-31	652	0	2020-07-31	652	0
484	plastic	2020-07-31	652	0	2019-10-23	370	1
485	no	2019-03-16	149	1	2019-06-29	254	1
486	no	2019-03-16	149	1	2019-09-07	324	1
487	no	2019-03-16	149	1	2019-06-29	254	1
488	plastic	2020-07-31	652	0	2020-07-31	652	0	if
489	metal	2020-07-31	652	0	2020-07-31	652	0
490	metal	2020-07-31	652	0	2020-07-31	652	0
491	no	2019-03-16	149	1	2020-07-31	652	0
492	no	2019-03-16	149	1	2020-07-31	652	0
493	metal	2020-07-31	652	0	2020-07-31	652	0
494	no	2019-03-16	149	1	2019-06-01	226	1
495	metal	2020-07-31	652	0	2020-07-31	652	0
496	plastic	2020-07-31	652	0	2020-07-31	652	0
497	plastic	2020-07-31	652	0	2020-07-31	652	0
498	no	2019-04-17	181	1	2020-06-29	620	1
499	metal	2020-07-31	652	0	2020-07-31	652	0	if
500	plastic	2020-07-31	652	0	2019-06-01	226	1
501	no	2019-03-16	149	1	2019-06-29	254	1
502	no	2019-03-16	149	1	2020-07-31	652	0
503	no	2020-07-31	652	0	2020-07-31	652	0
504	plastic	2020-07-31	652	0	2020-07-31	652	0
505	plastic	2020-07-31	652	0	2020-07-31	652	0
506	metal	2020-07-31	652	0	2020-07-31	652	0
507	no	2020-07-31	652	0	2019-01-10	84	1
508	metal	2020-07-31	652	0	2020-07-31	652	0
509	no	2019-03-16	149	1	2019-08-01	287	1
510	plastic	2020-07-31	652	0	2020-07-31	652	0
511	metal	2020-07-31	652	0	2020-07-31	652	0
512	plastic	2019-03-16	149	1	2019-08-23	309	1
513	no	2019-03-16	149	1	2019-04-17	181	1
514	no	2019-03-16	149	1	2019-06-29	254	1
515	plastic	2020-07-31	652	0	2020-07-31	652	0
516	plastic	2020-07-31	652	0	2020-07-31	652	0
517	metal	2020-07-31	652	0	2020-07-31	652	0
518	metal	2020-07-31	652	0	2019-06-01	226	1
519	metal	2020-07-31	652	0	2018-11-09	22	1
520	metal	2020-07-31	652	0	2019-06-01	226	1
521	metal	2020-07-31	652	0	2020-07-31	652	0
522	metal	2020-07-31	652	0	2020-07-31	652	0
523	plastic	2020-07-31	652	0	2020-07-31	652	0
524	no	2019-03-16	149	1	2019-06-01	226	1
525	no	2019-03-16	149	1	2020-07-31	652	0
526	plastic	2020-07-31	652	0	2020-07-31	652	0
527	plastic	2019-04-17	181	1	2020-07-31	652	0
528	no	2019-03-16	149	1	2019-06-29	254	1
529	metal	2020-07-31	652	0	2020-07-31	652	0
530	plastic	2019-03-16	149	1	2020-07-31	652	1
531	plastic	2019-03-16	149	1	2020-07-31	652	0
532	metal	2020-07-31	652	0	2020-07-31	652	0	if
533	no	2019-03-16	149	1	2019-04-17	181	1
534	plastic	2019-03-16	149	1	2019-09-07	324	1
535	metal	2020-07-31	652	0	2020-07-31	652	0
536	metal	2020-07-31	652	0	2020-07-31	652	0
537	metal	2020-07-31	652	0	2020-07-31	652	0	if
538	plastic	2019-03-16	149	1	2020-07-31	652	0
539	no	2019-03-16	149	1	2019-06-01	226	1
540	plastic	2020-07-31	652	0	2020-07-31	652	0
541	plastic	2020-07-31	652	0	2020-07-31	652	0	if
542	plastic	2019-03-16	149	1	2020-07-31	652	0	if
543	no	2019-03-16	149	1	2019-01-10	84	1
544	no	2019-03-16	149	1	2020-07-31	652	0
545	plastic	2020-07-31	652	0	2019-07-13	268	1
546	metal	2020-07-31	652	0	2020-07-31	652	0	if
547	plastic	2020-07-31	652	0	2020-07-31	652	0
548	metal	2020-07-31	652	0	2020-07-31	652	0
549	no	2019-03-16	149	1	2020-07-31	652	0
550	plastic	2020-07-31	652	0	2020-07-31	652	0
551	plastic	2020-07-31	652	0	2020-07-31	652	0	if
552	no	2019-03-16	149	1	2020-07-31	652	0
553	metal	2020-07-31	652	0	2020-07-31	652	0	if
554	plastic	2020-07-31	652	0	2020-07-31	652	0
555	no	2020-07-31	652	0	2018-11-19	32	1
556	plastic	2020-07-31	652	0	2020-07-31	652	0
557	metal	2020-07-31	652	0	2020-07-31	652	0	if
558	plastic	2020-07-31	652	0	2020-07-31	652	0	if
559	no	2020-07-31	652	0	2020-07-31	652	0
560	no	2019-03-16	149	1	2019-04-17	181	1
561	no	2019-03-16	149	1	2019-01-10	84	1
562	plastic	2020-07-31	652	0	2020-07-31	652	0	if
563	no	2020-07-31	652	0	2020-07-31	652	0
564	metal	2020-07-31	652	0	2019-06-01	226	1
565	metal	2020-07-31	652	0	2020-07-31	652	0
566	no	2019-03-16	149	1	2019-06-29	254	1
567	metal	2020-07-31	652	0	2020-07-31	652	0
568	no	2019-03-16	149	1	2020-07-31	652	0
569	plastic	2020-07-31	652	0	2020-07-31	652	0
570	metal	2020-07-31	652	0	2020-07-31	652	0
571	no	2019-03-16	149	1	2020-07-31	652	0
572	metal	2020-07-31	652	0	2020-07-31	652	0
573	metal	2020-07-31	652	0	2020-07-31	652	0
574	metal	2020-07-31	652	0	2020-07-31	652	0
575	no	2019-03-16	149	1	2019-06-01	226	1
576	metal	2020-07-31	652	0	2020-07-31	652	0
577	plastic	2020-07-31	652	0	2020-07-31	652	0
578	no	2019-03-16	149	1	2020-07-31	652	0
579	metal	2020-07-31	652	0	2020-07-31	652	0
580	metal	2020-07-31	652	0	2020-07-31	652	0
581	metal	2020-07-31	652	0	2020-07-31	652	0
582	plastic	2020-07-31	652	0	2019-09-07	324	1
583	no	2019-03-16	149	1	2019-06-29	254	1
584	metal	2020-07-31	652	0	2020-07-31	652	0
585	metal	2020-07-31	652	0	2020-07-31	652	0
586	no	2019-03-16	149	1	2019-06-01	226	1
587	no	2019-04-17	181	1	2020-07-31	652	0
588	plastic	2020-07-31	652	0	2020-03-07	506	1
589	no	2019-03-16	149	1	2020-03-07	506	1
590	no	2019-03-16	149	1	2020-04-28	558	1
591	metal	2020-07-31	652	0	2019-06-01	226	1
592	no	2019-03-16	149	1	2019-06-01	226	1
593	plastic	2020-07-31	652	0	2020-07-31	652	0	if
594	plastic	2020-07-31	652	0	2019-10-23	370	1
595	metal	2020-07-31	652	0	2020-07-03	624	1
596	plastic	2020-07-31	652	0	2020-07-31	652	0
597	metal	2020-07-31	652	0	2020-07-31	652	0
598	metal	2020-07-31	652	0	2020-07-31	652	0
599	plastic	2020-07-31	652	0	2020-07-31	652	0	if
600	plastic	2020-07-31	652	0	2020-07-31	652	0
601	plastic	2020-07-31	652	0	2020-07-31	652	0
602	no	2020-07-31	652	0	2018-11-19	32	1
603	no	2019-03-16	149	1	2019-08-23	309	1
604	metal	2020-07-31	652	0	2020-07-31	652	0	if
605	metal	2020-07-31	652	0	2019-08-23	309	1
606	plastic	2020-07-31	652	0	2019-09-07	324	1
607	plastic	2020-07-31	652	0	2019-08-23	309	1
608	plastic	2020-07-31	652	0	2019-08-23	309	1
609	metal	2020-07-31	652	0	2020-03-07	506	1
610	metal	2020-07-31	652	0	2020-07-31	652	0	if
611	plastic	2020-07-31	652	0	2020-07-31	652	0	if
612	metal	2020-07-31	652	0	2020-07-31	652	0	if
613	plastic	2020-07-31	652	0	2020-07-31	652	0
614	no	2019-03-16	149	1	2019-06-01	226	1
615	plastic	2020-07-31	652	0	2020-07-31	652	0	if
616	no	2019-03-16	149	1	2019-06-01	226	1
617	plastic	2020-07-31	652	0	2020-07-31	652	0
618	no	2019-03-16	149	1	2020-07-31	652	0
619	plastic	2019-03-16	149	1	2020-07-31	652	0
620	no	2019-03-16	149	1	2019-04-17	181	1
621	no	2019-03-16	149	1	2019-04-17	181	1
622	no	2019-03-16	149	1	2020-07-31	652	0
623	metal	2020-07-31	652	0	2020-07-31	652	0	if
624	plastic	2020-07-31	652	0	2020-07-31	652	0
625	metal	2020-07-31	652	0	2020-07-31	652	0	if
626	metal	2020-07-31	652	0	2020-07-31	652	1
627	plastic	2020-07-31	652	0	2020-07-31	652	0
628	metal	2020-07-31	652	0	2020-07-31	652	0	if
629	metal	2020-07-31	652	0	2020-07-31	652	0	if
630	metal	2020-07-31	652	0	2020-07-31	652	0	if
631	plastic	2020-07-31	652	0	2019-09-07	324	1
632	plastic	2020-07-31	652	0	2020-07-31	652	0	if
633	no	2019-03-16	149	1	2019-09-07	324	1
634	no	2019-03-16	149	1	2019-04-17	181	1
635	metal	2020-07-31	652	0	2019-08-23	309	1
636	metal	2020-07-31	652	0	2020-07-31	652	0
637	metal	2020-07-31	652	0	2019-09-07	324	1
638	no	2018-11-19	32	1	2018-11-19	32	1
639	plastic	2020-07-31	652	0	2019-09-07	324	1
640	metal	2020-07-31	652	0	2020-07-31	652	0	if
641	no	2019-03-16	149	1	2019-06-29	254	1
642	metal	2020-07-31	652	0	2020-07-31	652	0	if
643	plastic	2019-03-16	149	1	2020-07-31	652	0
644	metal	2020-07-31	652	0	2020-07-31	652	0
645	plastic	2020-07-31	652	0	2020-07-31	652	0
646	metal	2020-07-31	652	0	2020-07-31	652	0
647	no	2019-03-16	149	1	2020-07-31	652	0
648	plastic	2020-07-31	652	0	2020-07-31	652	0
649	plastic	2020-07-31	652	0	2020-07-31	652	0
650	no	2019-03-16	149	1	2019-06-01	226	1
651	metal	2019-03-16	149	1	2020-07-31	652	0
652	no	2020-07-31	652	0	2019-06-29	254	1
653	metal	2020-07-31	652	0	2019-06-01	226	1
654	plastic	2020-07-31	652	0	2020-07-31	652	0
655	plastic	2020-07-31	652	0	2020-07-31	652	0
656	plastic	2020-07-31	652	0	2019-08-01	287	1
657	metal	2020-07-31	652	0	2019-09-27	344	1
658	no	2019-03-16	149	1	2019-04-17	181	1
659	metal	2019-03-16	149	1	2019-04-17	181	1
660	plastic	2019-03-16	149	1	2019-08-01	287	1
661	metal	2020-07-31	652	0	2019-08-23	309	1
662	metal	2020-07-31	652	0	2019-09-07	324	1
663	plastic	2020-07-31	652	0	2020-07-31	652	0
664	plastic	2020-07-31	652	0	2019-09-07	324	1
665	metal	2020-07-31	652	0	2020-07-31	652	0	if
666	plastic	2020-07-31	652	0	2019-04-17	181	1
667	no	2019-03-16	149	1	2019-06-19	244	1
668	no	2019-03-16	149	1	2019-09-07	324	1
669	metal	2020-07-31	652	0	2020-07-31	652	0
670	no	2019-03-16	149	1	2019-04-17	181	1
671	metal	2020-07-31	652	0	2020-07-31	652	0
672	metal	2020-07-31	652	0	2019-06-01	226	1
673	metal	2020-07-31	652	0	2020-07-31	652	0
674	plastic	2020-07-31	652	0	2020-07-31	652	0
675	metal	2020-07-31	652	0	2020-07-31	652	0	if
676	plastic	2020-07-31	652	0	2020-07-31	652	0
677	no	2019-01-10	84	1	2019-01-10	84	1
678	plastic	2019-04-17	181	1	2020-07-31	652	0
679	metal	2020-07-31	652	0	2020-07-31	652	0	if
680	no	2019-03-16	149	1	2019-06-01	226	1
681	plastic	2020-07-31	652	0	2019-08-23	309	1
682	metal	2020-07-31	652	0	2020-07-31	652	0	if
683	metal	2020-07-31	652	0	2020-07-31	652	0
684	metal	2020-07-31	652	0	2019-08-23	309	1
685	plastic	2020-07-31	652	0	2019-08-01	287	1
686	no	2019-03-16	149	1	2019-08-01	287	1
687	no	2019-03-16	149	1	2019-08-01	287	1
688	metal	2020-07-31	652	0	2020-03-07	506	1
689	metal	2020-07-31	652	0	2020-07-31	652	0
690	plastic	2020-07-31	652	0	2019-08-23	309	1
691	no	2019-03-16	149	1	2019-06-29	254	1
692	no	2019-01-10	84	1	2019-01-10	84	1
693	plastic	2019-04-17	181	1	2020-07-31	652	0
694	plastic	2020-07-31	652	0	2020-07-31	652	0
695	metal	2020-07-31	652	0	2020-07-31	652	0	if
696	metal	2020-07-31	652	0	2020-07-31	652	0
697	plastic	2019-08-01	287	1	2020-07-31	652	0
698	no	2019-03-16	149	1	2019-06-29	254	1
699	metal	2020-07-31	652	0	2020-07-31	652	0	if
700	no	2019-01-10	84	1	2019-06-01	226	1
701	plastic	2020-07-31	652	0	2020-07-31	652	0
702	metal	2020-07-31	652	0	2020-07-31	652	0	if
703	no	2019-01-10	84	1	2019-01-10	84	1
704	metal	2020-07-31	652	0	2020-07-31	652	0	if
705	no	2019-03-16	149	1	2019-04-17	181	1
706	plastic	2020-07-31	652	0	2019-08-23	309	1
707	plastic	2020-07-31	652	0	2020-07-31	652	0	if
708	plastic	2020-07-31	652	0	2020-07-31	652	0	if
709	metal	2020-07-31	652	0	2020-07-31	652	0	if
710	no	2019-03-16	149	1	2019-04-17	181	1
711	metal	2020-07-31	652	0	2019-08-01	287	1
712	plastic	2020-07-31	652	0	2019-08-01	287	1
713	metal	2020-07-31	652	0	2019-08-01	287	1
714	metal	2020-07-31	652	0	2019-08-01	287	1
715	no	2019-03-16	149	1	2019-08-23	309	1
716	metal	2020-07-31	652	0	2020-07-31	652	0
717	metal	2020-07-31	652	0	2020-03-26	525	1
718	plastic	2019-03-16	149	1	2019-08-23	309	1
719	plastic	2020-07-31	652	0	2019-04-17	181	1
720	metal	2020-07-31	652	0	2020-07-31	652	0	if
721	plastic	2019-04-17	181	1	2019-06-01	226	1
722	plastic	2019-04-17	181	1	2020-07-31	652	0
723	no	2019-03-16	149	1	2019-06-01	226	1
724	no	2019-03-16	149	1	2019-06-29	254	1
725	plastic	2020-07-31	652	0	2019-04-17	181	1
726	plastic	2019-03-16	149	1	2020-07-31	652	0
727	no	2019-03-16	149	1	2019-04-17	181	1
728	no	2019-03-16	149	1	2019-04-17	181	1
729	no	2019-03-16	149	1	2019-04-17	181	1
730	no	2019-03-16	149	1	2019-06-29	254	1
731	plastic	2020-07-31	652	0	2020-07-31	652	0
732	metal	2020-07-31	652	0	2020-07-31	652	0	if
733	no	2019-03-16	149	1	2019-04-17	181	1
734	plastic	2020-07-31	652	0	2019-08-01	287	1
735	plastic	2020-07-31	652	0	2020-07-31	652	0	if
736	plastic	2020-07-31	652	0	2019-08-23	309	1
737	metal	2020-07-31	652	0	2019-08-23	309	1
738	no	2019-03-16	149	1	2019-09-07	324	1
739	metal	2020-07-31	652	0	2019-08-23	309	1
740	no	2019-01-10	84	1	2019-06-29	254	1
741	no	2019-03-16	149	1	2019-04-17	181	1
742	no	2019-03-16	149	1	2019-08-23	309	1
743	no	2019-03-16	149	1	2019-08-23	309	1
744	plastic	2019-04-17	181	1	2019-08-23	309	1
745	plastic	2020-07-31	652	0	2019-08-23	309	1
746	no	2019-03-16	149	1	2019-04-17	181	1
747	no	2019-03-16	149	1	2019-04-17	181	1
748	metal	2020-07-31	652	0	2020-07-31	652	0
749	plastic	2020-07-31	652	0	2020-07-31	652	0
750	metal	2020-07-31	652	0	2020-07-31	652	0	if
751	plastic	2020-07-31	652	0	2020-07-31	652	0
752	plastic	2020-07-31	652	0	2020-07-31	652	0
753	no	2019-03-16	149	1	2019-04-17	181	1
754	no	2019-03-16	149	1	2019-04-17	181	1
755	metal	2020-07-31	652	0	2020-07-31	652	0
756	metal	2020-07-31	652	0	2020-07-31	652	0
757	plastic	2019-03-16	149	1	2019-08-01	287	1
758	metal	2020-07-31	652	0	2020-07-31	652	0
759	no	2019-03-16	149	1	2019-06-01	226	1
760	no	2019-03-16	149	1	2019-06-29	254	1
761	plastic	2019-03-16	149	1	2019-08-23	309	1
762	metal	2020-07-31	652	0	2019-09-27	344	1
763	metal	2020-07-31	652	0	2019-09-27	344	1
764	plastic	2019-03-16	149	1	2019-08-23	309	1
765	no	2019-03-16	149	1	2019-09-07	324	1
766	metal	2020-07-31	652	0	2019-09-24	341	1
767	no	2019-03-16	149	1	2019-04-17	181	1
768	no	2019-03-16	149	1	2019-04-17	181	1
769	metal	2020-07-31	652	0	2019-09-27	344	1
770	metal	2020-07-31	652	0	2019-10-23	370	1
771	plastic	2020-07-31	652	0	2019-09-27	344	1
772	metal	2020-07-31	652	0	2019-09-27	344	1
773	metal	2020-07-31	652	0	2020-07-31	652	0
774	metal	2020-07-31	652	0	2020-07-31	652	0	if
775	metal	2020-07-31	652	0	2020-07-31	652	0	if
776	metal	2020-07-31	652	0	2020-07-31	652	0
777	plastic	2020-07-31	652	0	2020-07-31	652	0
778	plastic	2020-07-31	652	0	2020-07-31	652	0
779	no	2019-03-16	149	1	2019-06-29	254	1
780	plastic	2020-07-31	652	0	2020-07-31	652	0
781	metal	2020-07-31	652	0	2020-07-31	652	0
782	no	2019-03-16	149	1	2019-04-17	181	1
783	plastic	2020-07-31	652	0	2020-07-31	652	0
784	plastic	2020-07-31	652	0	2020-07-31	652	0	if
785	no	2019-01-10	84	1	2019-06-29	254	1
786	no	2019-03-16	149	1	2019-04-17	181	1
787	no	2019-03-16	149	1	2019-06-29	254	1
788	plastic	2020-07-31	652	0	2019-08-23	309	1
789	no	2019-03-16	149	1	2019-04-17	181	1
790	no	2019-03-16	149	1	2019-04-17	181	1
791	plastic	2020-07-31	652	0	2020-07-31	652	0	if
792	metal	2020-07-31	652	0	2019-09-07	324	1
793	plastic	2020-07-31	652	0	2019-08-23	309	1
794	metal	2020-07-31	652	0	2019-09-07	324	1
795	no	2019-03-16	149	1	2019-08-23	309	1
796	metal	2020-07-31	652	0	2019-08-23	309	1
797	metal	2020-07-31	652	0	2019-09-07	324	1
798	plastic	2020-07-31	652	0	2019-08-23	309	1
799	plastic	2020-07-31	652	0	2019-08-23	309	1
800	plastic	2020-07-31	652	0	2020-07-31	652	0
801	plastic	2019-04-17	181	1	2020-07-31	652	0
802	no	2019-03-16	149	1	2019-06-29	254	1
803	no	2019-03-16	149	1	2019-04-17	181	1
804	plastic	2020-07-31	652	0	2020-07-31	652	0
805	plastic	2020-07-31	652	0	2020-07-31	652	0
806	no	2020-07-31	652	0	2019-06-01	226	1
807	plastic	2020-07-31	652	0	2020-07-31	652	0
808	no	2019-03-16	149	1	2020-06-29	620	1
809	no	2019-03-16	149	1	2019-06-01	226	1
810	no	2019-03-16	149	1	2019-04-17	181	1
811	metal	2020-07-31	652	0	2020-07-31	652	0
812	plastic	2020-07-31	652	0	2019-06-01	226	1
813	no	2019-03-16	149	1	2019-06-01	226	1
814	no	2019-03-16	149	1	2019-09-07	324	1
815	metal	2020-07-31	652	0	2019-09-27	344	1
816	no	2019-03-16	149	1	2019-04-17	181	1
817	plastic	2020-07-31	652	0	2019-09-27	344	1
818	plastic	2020-07-31	652	0	2019-08-23	309	1
819	no	2019-03-16	149	1	2019-08-23	309	1
820	no	2019-03-16	149	1	2019-04-17	181	1
821	no	2020-07-31	652	0	2018-12-13	56	1
822	metal	2020-07-31	652	0	2019-09-27	344	1
823	plastic	2020-07-31	652	0	2019-08-23	309	1
824	metal	2020-07-31	652	0	2019-08-23	309	1
825	plastic	2020-07-31	652	0	2019-06-01	226	1
826	no	2019-03-16	149	1	2019-04-17	181	1
827	metal	2020-07-31	652	0	2020-07-31	652	0
828	plastic	2020-07-31	652	0	2020-07-31	652	0
829	no	2019-03-16	149	1	2020-07-31	652	0
830	no	2019-01-10	84	1	2019-01-10	84	1
831	no	2019-03-16	149	1	2019-04-17	181	1
832	plastic	2019-03-16	149	1	2020-07-31	652	0
833	no	2019-03-16	149	1	2019-04-17	181	1
834	metal	2020-07-31	652	0	2019-06-01	226	1
835	plastic	2019-03-16	149	1	2020-07-31	652	0

## Sheet: Shoot_area_summer_20
2019_outplanting (Field experiment 2)
Measurements of projected shoot area at the end of the 2020 summer
treatment	area
none	30.849
plastic	66.406
plastic	56.662
metal	33.763
metal	44.681
metal	54.249
metal	67.779
none	8.572
none	16.823
metal	55.29
metal	57.767
none	22.099
metal	26.782
metal	46.368
none	8.253
metal	56.574
metal	25.572
plastic	41
plastic	42.015
metal	88.729
plastic	36.626
none	11.042
metal	21.394
plastic	20.051
none	7.286
metal	60.267
plastic	47.026
none	28.34
plastic	80.055
plastic	40.135
none	33.283
plastic	51.368
metal	54.082
none	8.707
plastic	45.561
none	7.392
plastic	19.487
metal	43.499
none	5.096
none	5.113
none	22.901
none	8.008
none	19.39
none	6.84
none	15.703
none	4.229
none	16.92
none	34.964
none	26.153
metal	48.255
none	20.797

## Sheet: Herb_Survival_7_27_21
2019_outplanting (Field experiment 2) (N=none, P=Plastic, and M=metal)
event_h indicates that significant herbivory was observed in a plant, and time_h is the days after outplanting when the event was first observed
event_d indicates that a plant died, and time_d is the days after outplanting when the plant was first observed dead
1 in the column flowers indicates that a plant had inflorescences on July 27, 2021
plant	protector	herbivory	time_h	event_h	dead	time_d	event_d	flowers
1	N	2020-04-11	168	1	2020-09-09	318	1	0
2	P	2020-09-09	319	0	2021-07-27	639	0	1
3	M	2020-09-09	319	0	2021-07-27	639	0	0
4	N	2020-03-07	133	1	2020-08-12	290	1	0
5	P	2020-09-09	319	0	2021-07-27	639	0	0
6	M	2020-09-09	319	0	2021-07-27	639	0	0
7	N	2020-03-07	133	1	2021-07-27	639	0	0
8	P	2020-09-09	319	0	2021-07-27	639	0	0
9	M	2020-09-09	319	0	2021-07-27	639	0	0
10	N	2020-03-07	133	1	2021-07-27	639	0	0
11	P	2020-09-09	319	0	2021-07-27	639	0	1
12	M	2021-07-27	640	0	2021-07-27	639	0	0
13	N	2020-03-07	133	1	2021-07-27	639	0	0
14	M	2020-09-09	319	0	2021-07-27	639	0	0
15	P	2020-09-09	319	0	2021-07-27	639	0	0
16	N	2020-03-26	152	1	2021-07-27	639	0	0
17	P	2021-07-27	640	0	2021-07-27	639	0	0
18	N	2020-03-26	152	1	2021-07-27	639	0	0
19	N	2020-09-09	319	0	2021-07-27	639	0	0
20	N	2020-03-07	133	1	2020-09-09	318	1	0
21	P	2020-09-09	319	0	2021-07-27	639	0	0
22	M	2020-06-26	244	1	2020-03-27	152	1	0
23	P	2020-07-24	272	1	2020-09-09	318	1	0
24	N	2020-03-07	133	1	2021-07-27	639	1	0
25	M	2020-09-09	319	0	2021-07-27	639	0	0
26	P	2021-07-27	640	0	2021-07-27	639	0	0
27	N	2020-03-26	152	1	2021-07-27	639	0	1
28	M	2020-09-09	319	0	2021-07-27	639	0	0
29	P	2020-09-09	319	0	2021-07-27	639	0	1
30	N	2020-03-07	133	1	2021-07-27	639	0	0
31	M	2020-09-09	319	0	2021-07-27	639	0	1
32	P	2020-03-26	152	1	2021-07-27	639	0	1
33	P	2020-09-09	319	0	2021-07-27	639	0	1
34	M	2020-09-09	319	0	2021-07-27	639	0	0
35	P	2020-09-09	319	0	2021-07-27	639	0	0
36	M	2020-09-09	319	0	2021-07-27	639	1	0
37	P	2020-09-09	319	0	2021-07-27	639	0	0
38	N	2020-03-26	152	1	2021-07-27	639	0	0
39	P	2020-09-09	319	0	2021-07-27	639	0	0
40	N	2020-03-26	152	1	2021-07-27	639	0	0
41	P	2020-09-09	319	0	2021-07-27	639	0	1
42	M	2020-04-11	168	1	2021-07-27	639	0	0
43	M	2020-06-26	244	1	2021-03-27	517	1	0
44	P	2020-09-09	319	0	2021-03-27	517	1	0
45	N	2020-03-07	133	1	2021-03-27	517	1	0
46	M	2020-09-09	319	0	2021-07-27	639	0	0
47	P	2020-09-09	319	0	2021-03-27	517	1	0
48	N	2020-03-07	133	1	2021-07-27	639	0	0
49	M	2020-09-09	319	0	2021-07-27	639	0	1
50	P	2020-09-09	319	0	2021-03-27	517	1	0
52	N	2020-03-07	133	1	2021-07-27	639	0	0
53	M	2020-09-09	319	0	2021-07-27	639	0	0
54	N	2020-03-07	133	1	2021-07-27	639	1	0
55	N	2020-03-26	152	1	2021-07-27	639	0	0
56	N	2020-03-07	133	1	2021-07-27	639	0	1
57	P	2021-07-27	640	1	2021-07-27	639	0	0
58	P	2020-09-09	319	0	2021-07-27	639	0	0
59	P	2020-09-09	319	0	2021-07-27	639	0	0
60	P	2020-06-26	244	1	2021-07-27	639	0	0
61	P	2020-09-09	319	0	2021-07-27	639	0	1
62	M	2020-09-09	319	0	2021-07-27	639	0	0
63	M	2020-09-09	319	0	2021-07-27	639	0	0
64	N	2020-03-07	133	1	2020-06-26	243	1	0
65	P	2020-09-09	319	0	2021-03-27	517	1	0
66	M	2020-09-09	319	0	2021-07-27	639	0	0
67	N	2020-03-07	133	1	2021-03-27	517	1	0
68	P	2020-09-09	319	0	2021-07-27	639	0	1
69	M	2020-09-09	319	0	2021-07-27	639	0	0
70	N	2020-03-07	133	1	2021-07-27	639	1	0
71	P	2020-09-09	319	0	2021-07-27	639	0	1
72	M	2020-09-09	319	0	2021-07-27	639	0	1
73	N	2020-03-07	133	1	2021-07-27	639	0	0
74	P	2020-09-09	319	0	2021-07-27	639	0	1
75	M	2020-03-07	133	1	2020-03-07	132	1	0
76	N	2021-07-27	640	0	2021-03-27	517	0	0
77	P	2021-07-27	640	0	2021-07-27	639	0	1
78	M	2020-04-11	168	1	2020-04-11	167	1	0
80	M	2020-09-09	319	0	2021-07-27	639	0	0
81	M	2020-09-09	319	0	2021-07-27	639	0	0
82	M	2020-09-09	319	0	2021-07-27	639	0	0
83	N	2020-07-24	272	1	2020-07-24	271	1	0
84	N	2020-06-26	244	1	2020-06-26	243	1	0
85	N	2020-03-07	133	1	2021-03-27	517	1	0
87	M	2021-07-27	640	0	2021-07-27	639	0	0
88	P	2020-03-26	152	1	2021-07-27	639	0	0
89	N	2020-03-07	133	1	2021-07-27	639	0	0
90	M	2020-09-09	319	0	2021-07-27	639	0	0
91	P	2020-09-09	319	0	2021-07-27	639	0	0
92	N	2020-03-07	133	1	2020-11-04	374	1	0
93	M	2020-09-09	319	0	2021-07-27	639	0	0
94	P	2020-03-26	152	1	2021-07-27	639	0	0
95	N	2020-03-26	152	1	2021-07-27	639	0	0
96	M	2020-09-09	319	0	2021-07-27	639	0	0
97	P	2021-07-27	640	0	2021-07-27	639	0	0
98	P	2020-03-26	152	1	2020-09-09	318	1	0
100	P	2020-09-09	319	0	2021-07-27	639	0	0
101	N	2020-03-26	152	1	2020-05-01	187	1	0
102	P	2020-03-26	152	1	2021-07-27	639	0	1
103	P	2020-09-09	319	0	2021-07-27	639	0	1
104	P	2020-09-09	319	0	2021-07-27	639	0	1
105	N	2020-03-07	133	1	2021-07-27	639	0	0
106	P	2020-09-09	319	0	2021-07-27	639	0	0
107	M	2020-09-09	319	0	2021-07-27	639	0	1
108	N	2020-03-07	133	1	2021-03-27	517	1	0
109	P	2020-09-09	319	0	2021-07-27	639	1	0
110	M	2020-09-09	319	0	2021-07-27	639	0	0
111	N	2020-04-11	168	1	2021-07-27	639	0	0
112	P	2020-04-11	168	1	2021-07-27	639	0	1
113	M	2020-09-09	319	0	2021-07-27	639	0	0
114	N	2020-03-07	133	1	2021-07-27	639	0	0
115	P	2020-09-09	319	0	2021-07-27	639	0	1
116	M	2020-09-09	319	0	2021-07-27	639	0	0
117	N	2020-03-07	133	1	2021-07-27	639	1	0
118	P	2020-09-09	319	0	2021-07-27	639	0	0
119	M	2020-05-01	188	1	2020-06-26	243	1	0
120	N	2020-03-26	152	1	2020-08-12	290	1	0
121	N	2020-03-26	152	1	2020-06-26	243	1	0
122	M	2021-07-27	640	1	2021-07-27	639	0	0
123	M	2020-09-09	319	0	2021-07-27	639	0	0
124	N	2020-03-26	152	1	2021-07-27	639	0	0
125	M	2020-09-09	319	0	2021-07-27	639	0	0
127	M	2020-09-09	319	0	2021-03-27	517	1	0
128	P	2020-03-07	133	1	2020-03-07	132	1	0
129	N	2020-03-07	133	1	2020-08-12	290	1	0
130	M	2020-09-09	319	0	2021-07-27	639	0	1
131	P	2020-09-09	319	0	2021-07-27	639	0	0
132	N	2020-03-26	152	1	2021-07-27	639	0	1
133	M	2020-09-09	319	0	2021-07-27	639	0	1
134	P	2020-05-01	188	1	2021-03-27	517	1	0
135	N	2020-03-07	133	1	2020-11-04	374	1	0
136	M	2020-09-09	319	0	2021-03-27	517	1	0
137	P	2020-05-01	188	1	2021-03-27	517	0	0
138	N	2020-03-26	152	1	2021-07-27	639	0	1
139	M	2020-06-26	244	1	2021-07-27	639	0	0
140	M	2020-09-09	319	0	2020-09-09	318	1	0
141	N	2020-03-26	152	1	2020-05-01	187	1	0
142	P	2020-05-01	188	1	2020-05-01	187	1	0
143	M	2020-09-09	319	0	2021-07-27	639	0	0
144	M	2020-09-09	319	0	2021-07-27	639	0	0
145	M	2020-09-09	319	0	2021-07-27	639	0	0
146	N	2020-03-07	133	1	2021-07-27	639	0	0
147	M	2021-07-27	640	0	2021-07-27	639	0	0
148	N	2020-03-07	133	1	2020-06-26	243	1	0
149	P	2020-03-07	133	1	2020-08-12	290	1	0
150	M	2021-07-27	640	0	2020-09-09	318	1	1
151	N	2020-03-07	133	1	2020-04-11	167	1	0
152	P	2020-03-26	152	1	2021-07-27	639	0	0
153	M	2020-09-09	319	0	2021-07-27	639	0	0
154	N	2020-03-07	133	1	2021-03-27	517	1	0
155	P	2020-03-26	152	1	2021-07-27	639	0	0
156	M	2021-07-27	640	0	2021-07-27	639	0	0
157	N	2020-03-07	133	1	2020-11-04	374	1	0
158	P	2020-09-09	319	0	2021-07-27	639	0	1
159	M	2020-06-26	244	1	2020-11-04	374	1	0
160	P	2020-03-26	152	1	2021-07-27	639	1	0
163	N	2020-03-07	133	1	2021-07-27	639	1	0
164	M	2020-09-09	319	0	2021-07-27	639	0	0
165	P	2020-09-09	319	0	2021-07-27	639	0	1
166	N	2020-03-07	133	1	2020-07-24	271	1	0
168	P	2020-09-09	319	0	2021-07-27	639	0	1
169	N	2020-03-26	152	1	2021-07-27	639	1	0
170	M	2020-09-09	319	0	2021-07-27	639	0	0
171	P	2021-07-27	640	0	2021-07-27	639	0	0
172	N	2020-03-07	133	1	2020-11-04	374	1	0
173	M	2020-09-09	319	0	2021-07-27	639	0	0
174	P	2020-09-09	319	0	2020-11-04	374	1	1
175	N	2020-03-26	152	1	2020-11-04	374	1	0
176	M	2020-09-09	319	0	2021-07-27	639	0	1
177	P	2020-03-26	152	1	2020-11-04	374	1	0
178	N	2020-03-26	152	1	2021-03-27	517	1	0
179	M	2021-07-27	640	0	2021-07-27	639	0	0
180	P	2020-09-09	319	0	2021-07-27	639	0	1
181	N	2020-03-07	133	1	2021-07-27	639	0	0
182	N	2020-03-07	133	1	2020-09-09	318	0	0
183	M	2020-09-09	319	0	2021-07-27	639	0	1
184	P	2020-09-09	319	0	2021-07-27	639	0	0
186	N	2020-03-26	152	1	2021-07-27	639	0	0
187	N	2020-03-07	133	1	2021-07-27	639	0	0
189	M	2020-09-09	319	0	2021-07-27	639	0	1
190	P	2020-09-09	319	0	2021-07-27	639	0	1
191	M	2020-09-09	319	0	2021-07-27	639	0	0
192	N	2020-03-07	133	1	2021-07-27	639	0	0
193	P	2021-07-27	640	0	2021-07-27	639	0	0
194	M	2020-04-11	168	1	2021-07-27	639	0	1
196	N	2020-03-07	133	1	2021-03-27	517	1	0
197	P	2020-09-09	319	0	2020-11-04	374	0	0
198	M	2020-09-09	319	0	2021-07-27	639	0	0
199	N	2020-03-07	133	1	2021-07-27	639	0	0
200	P	2020-09-09	319	0	2021-07-27	639	0	0
201	M	2020-09-09	319	0	2021-07-27	639	0	0
202	P	2020-09-09	319	0	2021-07-27	639	0	0
203	M	2020-09-09	319	0	2021-07-27	639	0	1
204	M	2020-09-09	319	0	2021-07-27	639	0	1
205	M	2020-09-09	319	0	2021-07-27	639	0	0
206	N	2020-03-07	133	1	2020-06-26	243	1	0
207	N	2020-03-26	152	1	2021-07-27	639	0	0
208	P	2020-09-09	319	0	2021-07-27	639	0	1
210	M	2020-09-09	319	0	2021-07-27	639	0	1
211	P	2020-03-26	152	1	2021-07-27	639	0	0
212	N	2020-03-07	133	1	2021-07-27	639	0	0
213	M	2020-09-09	319	0	2021-07-27	639	0	0
214	P	2020-03-07	133	1	2021-07-27	639	0	0
215	N	2020-09-09	319	0	2021-07-27	639	1	0
216	M	2020-09-09	319	0	2021-07-27	639	0	0
217	P	2020-05-01	188	1	2020-11-04	374	1	0
218	N	2020-03-07	133	1	2021-07-27	639	0	0
219	M	2020-09-09	319	0	2021-07-27	639	0	0
220	P	2020-09-09	319	0	2021-07-27	639	0	1
221	N	2020-03-07	133	1	2021-07-27	639	0	0
222	M	2021-07-27	640	0	2021-07-27	639	0	0
223	N	2020-03-07	133	1	2020-11-04	374	1	0
224	P	2020-03-07	133	1	2020-11-04	374	0	0
225	M	2020-09-09	319	0	2021-07-27	639	0	0
226	N	2020-03-07	133	1	2021-07-27	639	0	0
227	P	2020-09-09	319	0	2021-07-27	639	0	0
228	N	2020-03-07	133	1	2021-07-27	639	0	0
229	P	2020-09-09	319	0	2021-07-27	639	0	1
231	N	2020-03-07	133	1	2021-07-27	639	0	0
233	M	2020-03-07	133	1	2021-07-27	639	0	1
234	N	2020-03-07	133	1	2021-03-27	517	1	0
235	P	2020-09-09	319	0	2021-07-27	639	0	1
236	M	2020-09-09	319	0	2021-07-27	639	0	1
237	N	2020-09-09	319	0	2021-03-27	517	1	0
238	P	2020-09-09	319	0	2021-07-27	639	0	1
239	M	2020-09-09	319	0	2021-07-27	639	0	0
240	N	2020-03-26	152	1	2020-11-04	374	0	0
241	P	2020-09-09	319	0	2021-03-27	517	1	0
242	M	2020-03-26	152	1	2021-07-27	639	0	1
243	N	2020-05-01	188	1	2020-11-04	374	1	0
244	P	2020-09-09	319	0	2020-11-04	374	1	0
245	M	2020-03-07	133	1	2021-07-27	639	0	0
246	N	2020-09-09	319	0	2021-03-27	517	1	0
247	M	2020-03-07	133	1	2021-07-27	639	0	0
248	N	2020-09-09	319	0	2021-07-27	639	1	0
249	P	2021-07-27	640	0	2021-07-27	639	0	0
250	M	2020-09-09	319	0	2021-07-27	639	0	0
251	P	2021-07-27	640	0	2021-07-27	639	0	0
252	N	2020-03-07	133	1	2020-06-26	243	1	0
253	N	2020-03-07	133	1	2021-07-27	639	0	0
254	M	2020-09-09	319	0	2021-07-27	639	0	0
255	P	2020-03-07	133	1	2021-07-27	639	0	0
256	N	2020-03-07	133	1	2021-07-27	639	0	0
257	M	2020-09-09	319	0	2021-07-27	639	0	0
258	P	2020-09-09	319	0	2021-07-27	639	0	0
259	N	2020-03-07	133	1	2021-03-27	517	1	0
260	M	2021-07-27	640	0	2021-07-27	639	0	0
261	P	2020-09-09	319	0	2020-11-04	374	0	0
262	N	2020-03-07	133	1	2021-03-27	517	1	0
263	M	2020-09-09	319	0	2021-07-27	639	0	0
264	P	2020-09-09	319	0	2021-07-27	639	0	0
266	N	2020-03-07	133	1	2020-08-12	290	0	0
267	M	2020-09-09	319	0	2021-07-27	639	0	1
268	M	2020-09-09	319	0	2021-07-27	639	0	1
269	P	2020-03-07	133	1	2020-06-26	243	1	0
270	M	2020-09-09	319	0	2021-07-27	639	0	0
271	M	2020-09-09	319	0	2021-07-27	639	0	0
273	P	2021-03-27	518	0	2021-07-27	639	0	0
274	P	2020-09-09	319	0	2021-07-27	639	0	1
275	M	2020-09-09	319	0	2021-07-27	639	0	0
276	N	2020-03-07	133	1	2021-07-27	639	0	0
277	N	2020-03-07	133	1	2021-07-27	639	1	0
278	M	2020-09-09	319	0	2021-07-27	639	0	1
279	N	2020-03-07	133	1	2021-07-27	639	0	1
280	N	2020-03-07	133	1	2020-11-04	374	1	0
281	M	2020-09-09	319	0	2021-07-27	639	0	0
282	N	2020-03-07	133	1	2021-03-27	517	1	0
283	P	2020-09-09	319	0	2021-07-27	639	0	1
284	M	2020-09-09	319	0	2021-07-27	639	0	0
285	N	2020-03-07	133	1	2021-07-27	639	1	0
286	P	2020-09-09	319	0	2021-07-27	639	0	0
287	N	2020-03-07	133	1	2020-07-24	271	1	0
288	P	2020-03-07	133	1	2021-03-27	517	0	0
289	N	2020-03-07	133	1	2020-05-01	187	1	0
290	P	2020-09-09	319	0	2020-11-04	374	0	0
291	N	2020-03-07	133	1	2020-05-01	187	1	0
292	N	2020-03-07	133	1	2020-06-26	243	1	0
294	N	2020-03-07	133	1	2020-06-26	243	1	0
295	M	2020-09-09	319	0	2021-07-27	639	0	0
296	P	2020-09-09	319	0	2020-11-04	374	0	0
297	N	2020-03-07	133	1	2021-07-27	639	0	0
298	M	2021-07-27	640	0	2021-07-27	639	0	1
299	P	2020-03-07	133	1	2021-07-27	639	0	0
300	N	2020-03-07	133	1	2021-07-27	639	0	0
301	M	2020-09-09	319	0	2021-07-27	639	0	0
302	P	2020-07-24	272	1	2020-11-04	374	1	0
303	N	2020-03-07	133	1	2021-07-27	639	0	0
304	M	2020-09-09	319	0	2021-07-27	639	0	1
305	P	2020-09-09	319	0	2021-07-27	639	0	0
306	N	2020-03-07	133	1	2021-07-27	639	0	0
307	M	2020-09-09	319	0	2021-07-27	639	0	1
308	M	2020-09-09	319	0	2021-07-27	639	0	0
309	N	2020-03-07	133	1	2021-07-27	639	0	0
310	P	2020-09-09	319	0	2021-07-27	639	0	1
311	M	2020-09-09	319	0	2021-07-27	639	0	0
312	N	2020-03-07	133	1	2021-07-27	639	0	0
313	M	2021-07-27	640	0	2021-07-27	639	0	1
315	P	2020-09-09	319	0	2021-07-27	639	0	0
316	N	2020-03-26	152	1	2021-07-27	639	0	0
317	P	2020-09-09	319	0	2020-11-04	374	0	0
318	M	2020-09-09	319	0	2021-07-27	639	0	1
319	N	2020-03-26	152	1	2021-07-27	639	0	1
320	N	2020-03-26	152	1	2021-07-27	639	0	0
321	M	2020-09-09	319	0	2021-07-27	639	0	1
322	N	2020-09-09	319	0	2021-07-27	639	0	0
323	P	2020-09-09	319	0	2021-07-27	639	0	1
324	M	2020-09-09	319	0	2021-07-27	639	0	1
325	N	2020-03-26	152	1	2021-07-27	639	0	1
326	P	2020-04-11	168	1	2021-07-27	639	1	0
327	M	2020-09-09	319	0	2021-07-27	639	0	1
328	N	2020-03-26	152	1	2021-07-27	639	0	0
329	N	2020-03-26	152	1	2021-07-27	639	0	0
330	M	2020-09-09	319	0	2021-07-27	639	0	0
331	N	2020-03-26	152	1	2021-07-27	639	0	0
332	P	2021-03-27	518	0	2021-07-27	639	0	1
333	P	2020-09-09	319	0	2021-07-27	639	0	0
334	N	2020-03-26	152	1	2021-07-27	639	0	0
336	M	2020-09-09	319	0	2021-07-27	639	0	1
337	P	2020-09-09	319	0	2020-11-04	374	0	0
338	N	2020-03-07	133	1	2021-07-27	639	0	1
339	M	2020-09-09	319	0	2021-07-27	639	0	0
340	P	2020-03-26	152	1	2021-07-27	639	0	1
341	N	2020-09-09	319	0	2021-07-27	639	0	0
342	N	2020-03-07	133	1	2021-07-27	639	0	0
343	P	2020-09-09	319	0	2021-07-27	639	0	1
344	N	2020-03-26	152	1	2021-03-27	517	1	0
345	M	2020-06-26	244	1	2020-11-04	374	1	0
346	P	2020-04-11	168	1	2020-08-12	290	1	0
347	N	2020-03-07	133	1	2020-11-04	374	1	0
348	M	2020-09-09	319	0	2021-07-27	639	0	0
349	P	2020-03-26	152	1	2021-07-27	639	0	0
350	P	2020-03-26	152	1	2021-03-27	517	1	0
351	N	2020-03-07	133	1	2021-07-27	639	1	0
352	N	2020-03-07	133	1	2020-11-04	374	1	0
353	P	2020-09-09	319	0	2021-07-27	639	0	0
354	P	2021-07-27	640	0	2021-07-27	639	0	1
355	N	2020-03-07	133	1	2020-06-26	243	1	0
357	N	2020-03-07	133	1	2021-07-27	639	0	0
358	M	2020-09-09	319	0	2021-07-27	639	0	0
359	N	2020-03-26	152	1	2021-07-27	639	0	0
360	P	2020-09-09	319	0	2021-07-27	639	0	0
361	M	2020-09-09	319	0	2021-07-27	639	0	1
362	N	2020-09-09	319	0	2021-07-27	639	0	0
363	P	2020-09-09	319	0	2021-03-27	517	0	0
364	M	2020-11-04	375	0	2020-11-04	374	1	0
365	N	2020-09-09	319	0	2021-07-27	639	0	0
367	P	2020-06-26	244	1	2020-05-01	187	1	0
368	M	2020-05-01	188	1	2021-07-27	639	1	0
369	N	2020-03-26	152	1	2021-07-27	639	0	0
370	P	2020-09-09	319	0	2021-07-27	639	0	1
372	M	2020-09-09	319	0	2021-07-27	639	0	1
373	M	2020-09-09	319	0	2021-07-27	639	0	1
374	N	2020-03-07	133	1	2021-07-27	639	0	0
375	P	2020-03-26	152	1	2021-07-27	639	0	0
376	P	2020-03-26	152	1	2021-07-27	639	0	0
378	M	2020-09-09	319	0	2021-07-27	639	0	0
379	P	2020-09-09	319	0	2021-07-27	639	0	0
380	N	2020-03-07	133	1	2021-03-27	517	1	0
381	M	2020-09-09	319	0	2021-07-27	639	0	0
382	P	2020-09-09	319	0	2021-07-27	639	0	0
383	N	2020-03-26	152	1	2021-07-27	639	0	0
384	M	2020-09-09	319	0	2021-07-27	639	0	0
385	P	2020-09-09	319	0	2021-07-27	639	0	1
386	N	2020-03-07	133	1	2021-07-27	639	1	0
387	M	2020-09-09	319	0	2021-03-27	517	1	0
388	P	2020-09-09	319	0	2021-07-27	639	0	0
389	N	2020-03-07	133	1	2020-11-04	374	1	0
390	M	2020-09-09	319	0	2021-07-27	639	0	0
391	M	2021-07-27	640	0	2021-07-27	639	0	0
392	P	2020-03-26	152	1	2021-07-27	639	0	1
393	N	2020-03-07	133	1	2021-07-27	639	0	1
394	M	2020-09-09	319	0	2021-07-27	639	0	0
395	M	2020-09-09	319	0	2021-07-27	639	0	1
396	P	2020-03-26	152	1	2021-07-27	639	0	1
399	M	2020-09-09	319	0	2021-07-27	639	0	0
402	M	2021-03-27	518	0	2021-07-27	639	0	1
403	N	2020-09-09	319	0	2021-07-27	639	0	0
404	P	2020-09-09	319	0	2021-07-27	639	0	0
405	M	2020-09-09	319	0	2021-07-27	639	0	0
406	N	2020-03-26	152	1	2021-07-27	639	0	0
407	P	2020-09-09	319	0	2021-07-27	639	0	0
408	M	2020-09-09	319	0	2021-07-27	639	0	0
409	N	2020-03-26	152	1	2020-11-04	374	1	0
410	P	2020-09-09	319	0	2021-03-27	517	1	0
411	M	2020-09-09	319	0	2021-07-27	639	0	0
412	N	2020-09-09	319	0	2020-11-04	374	1	0
413	P	2020-03-26	152	1	2021-03-27	517	1	0
414	M	2020-09-09	319	0	2021-07-27	639	0	0
415	P	2020-09-09	319	0	2021-07-27	639	0	0
416	N	2020-03-26	152	1	2021-03-27	517	1	0
417	P	2020-09-09	319	0	2021-07-27	639	0	0
418	M	2021-07-27	640	0	2021-07-27	639	0	1
419	M	2020-09-09	319	0	2021-07-27	639	0	1
420	M	2020-09-09	319	0	2021-07-27	639	0	1
421	N	2020-03-07	133	1	2021-07-27	639	0	0
422	M	2020-09-09	319	0	2021-07-27	639	0	0
423	P	2020-06-26	244	1	2020-07-24	271	1	0
424	N	2020-03-07	133	1	2021-07-27	639	0	0
425	M	2020-09-09	319	0	2021-07-27	639	0	0
426	P	2020-09-09	319	0	2021-07-27	639	0	0
427	N	2020-03-07	133	1	2021-03-27	517	1	0
428	M	2020-09-09	319	0	2021-07-27	639	0	1
429	P	2020-09-09	319	0	2021-07-27	639	1	0
430	N	2020-03-07	133	1	2020-09-09	318	1	0
431	M	2020-09-09	319	0	2021-07-27	639	0	0
432	P	2020-09-09	319	0	2021-07-27	639	1	0
433	N	2020-03-26	152	1	2021-07-27	639	1	0
434	P	2021-07-27	640	0	2021-07-27	639	0	1
435	N	2020-03-07	133	1	2021-07-27	639	0	0
436	M	2020-09-09	319	0	2021-07-27	639	0	0
437	P	2020-03-26	152	1	2021-03-27	517	1	0
438	N	2020-03-07	133	1	2021-07-27	639	1	0
439	N	2020-03-07	133	1	2020-08-12	290	1	0
440	P	2020-03-26	152	1	2021-07-27	639	1	0
441	N	2020-03-07	133	1	2021-07-27	639	0	0

## Sheet: Survival_7_29_22
2019_outplanting (Field experiment 2) (N=none, P=Plastic, and M=metal)
event_d indicates that a plant died, and time_d is the days after outplanting when the plant was first observed dead
1 in the column flowers indicates that a plant had inflorescences on July 29, 2022
plant	protector	date	time	event	flowers
1	N	2020-09-09	318	1	0
2	P	2022-07-29	1006	0	1
3	M	2022-07-29	1006	0	0
4	N	2020-08-12	290	1	0
5	P	2022-07-29	1006	0	0
6	M	2022-07-29	1006	0	1
7	N	2022-07-29	1006	0	1
8	P	2022-07-29	1006	0	1
9	M	2022-07-29	1006	0	1
10	N	2022-07-29	1006	0	1
11	P	2022-07-29	1006	0	0
12	M	2022-07-29	1006	0	1
13	N	2022-07-29	1006	0	0
14	M	2022-07-29	1006	0	1
15	P	2022-07-29	1006	0	1
16	N	2022-07-29	1006	0	1
17	P	2022-07-29	1006	0	1
18	N	2022-07-29	1006	1	0
19	N	2022-07-29	1006	0	1
20	N	2020-09-09	318	1	0
21	P	2022-07-29	1006	0	1
22	M	2020-03-27	152	1	0
23	P	2020-09-09	318	1	0
24	N	2021-07-27	639	1	0
25	M	2022-07-29	1006	0	1
26	P	2022-07-29	1006	0	1
27	N	2022-07-29	1006	0	1
28	M	2022-07-29	1006	0	1
29	P	2022-07-29	1006	0	1
30	N	2022-07-29	1006	0	1
31	M	2022-07-29	1006	0	1
32	P	2022-07-29	1006	0	1
33	P	2022-07-29	1006	0	1
34	M	2022-07-29	1006	0	1
35	P	2022-07-29	1006	0	1
36	M	2021-07-27	639	1	0
37	P	2022-07-29	1006	0	1
38	N	2022-07-29	1006	0	1
39	P	2022-07-29	1006	0	1
40	N	2022-07-29	1006	0	1
41	P	2022-07-29	1006	0	1
42	M	2022-07-29	1006	0	0
43	M	2021-03-27	517	1	0
44	P	2021-03-27	517	1	0
45	N	2021-03-27	517	1	0
46	M	2022-07-29	1006	0	1
47	P	2021-03-27	517	1	0
48	N	2022-07-29	1006	0	1
49	M	2022-07-29	1006	0	1
50	P	2021-03-27	517	1	0
52	N	2022-07-29	1006	0	1
53	M	2022-07-29	1006	0	1
54	N	2021-07-27	639	1	0
55	N	2022-07-29	1006	0	1
56	N	2022-07-29	1006	0	1
57	P	2022-07-29	1006	0	0
58	P	2022-07-29	1006	0	1
59	P	2022-07-29	1006	0	0
60	P	2022-07-29	1006	0	1
61	P	2022-07-29	1006	0	1
62	M	2022-07-29	1006	0	1
63	M	2022-07-29	1006	0	1
64	N	2020-06-26	243	1	0
65	P	2021-03-27	517	1	0
66	M	2022-07-29	1006	0	0
67	N	2021-03-27	517	1	0
68	P	2022-07-29	1006	0	1
69	M	2022-07-29	1006	0	1
70	N	2021-07-27	639	1	0
71	P	2022-07-29	1006	0	1
72	M	2022-07-29	1006	0	1
73	N	2022-07-29	1006	0	1
74	P	2022-07-29	1006	0	1
75	M	2020-03-07	132	1	1
76	N	2021-03-27	517	0	0
77	P	2022-07-29	1006	0	1
78	M	2020-04-11	167	1	0
80	M	2022-07-29	1006	0	1
81	M	2022-07-29	1006	0	1
82	M	2022-07-29	1006	0	1
83	N	2020-07-24	271	1	0
84	N	2020-06-26	243	1	0
85	N	2021-03-27	517	1	0
87	M	2022-07-29	1006	1	0
88	P	2022-07-29	1006	0	1
89	N	2022-07-29	1006	0	0
90	M	2022-07-29	1006	0	1
91	P	2022-07-29	1006	0	1
92	N	2020-11-04	374	1	0
93	M	2022-07-29	1006	0	1
94	P	2022-07-29	1006	0	1
95	N	2022-07-29	1006	0	1
96	M	2022-07-29	1006	0	1
97	P	2022-07-29	1006	0	1
98	P	2020-09-09	318	1	0
100	P	2022-07-29	1006	1	0
101	N	2020-05-01	187	1	0
102	P	2022-07-29	1006	0	1
103	P	2022-07-29	1006	0	1
104	P	2022-07-29	1006	0	1
105	N	2022-07-29	1006	0	1
106	P	2022-07-29	1006	0	0
107	M	2022-07-29	1006	0	0
108	N	2021-03-27	517	1	0
109	P	2021-07-27	639	1	0
110	M	2022-07-29	1006	0	1
111	N	2022-07-29	1006	0	1
112	P	2022-07-29	1006	0	1
113	M	2022-07-29	1006	0	1
114	N	2022-07-29	1006	0	1
115	P	2022-07-29	1006	0	1
116	M	2022-07-29	1006	0	1
117	N	2021-07-27	639	1	0
118	P	2022-07-29	1006	0	1
119	M	2020-06-26	243	1	0
120	N	2020-08-12	290	1	0
121	N	2020-06-26	243	1	0
122	M	2022-07-29	1006	0	0
123	M	2022-07-29	1006	0	1
124	N	2022-07-29	1006	0	1
125	M	2022-07-29	1006	0	1
127	M	2021-03-27	517	1	0
128	P	2020-03-07	132	1	0
129	N	2020-08-12	290	1	0
130	M	2022-07-29	1006	0	1
131	P	2022-07-29	1006	0	1
132	N	2022-07-29	1006	0	1
133	M	2022-07-29	1006	0	0
134	P	2021-03-27	517	1	0
135	N	2020-11-04	374	1	0
136	M	2021-03-27	517	1	0
137	P	2021-03-27	517	0	1
138	N	2022-07-29	1006	0	1
139	M	2022-07-29	1006	0	0
140	M	2020-09-09	318	1	0
141	N	2020-05-01	187	1	0
142	P	2020-05-01	187	1	0
143	M	2022-07-29	1006	0	0
144	M	2022-07-29	1006	0	1
145	M	2022-07-29	1006	0	1
146	N	2022-07-29	1006	0	0
147	M	2022-07-29	1006	0	0
148	N	2020-06-26	243	1	0
149	P	2020-08-12	290	1	0
150	M	2022-07-29	1006	0	1
151	N	2020-04-11	167	1	0
152	P	2022-07-29	1006	1	0
153	M	2022-07-29	1006	0	1
154	N	2021-03-27	517	1	0
155	P	2022-07-29	1006	0	0
156	M	2022-07-29	1006	1	0
157	N	2020-11-04	374	1	0
158	P	2022-07-29	1006	0	1
159	M	2020-11-04	374	1	0
160	P	2021-07-27	639	1	0
163	N	2021-07-27	639	1	0
164	M	2022-07-29	1006	0	1
165	P	2022-07-29	1006	0	1
166	N	2020-07-24	271	1	0
168	P	2022-07-29	1006	0	1
169	N	2021-07-27	639	1	0
170	M	2022-07-29	1006	0	0
171	P	2022-07-29	1006	0	0
172	N	2020-11-04	374	1	0
173	M	2022-07-29	1006	0	0
174	P	2020-11-04	374	1	0
175	N	2020-11-04	374	1	0
176	M	2022-07-29	1006	0	1
177	P	2020-11-04	374	1	0
178	N	2021-03-27	517	1	0
179	M	2022-07-29	1006	0	1
180	P	2022-07-29	1006	0	1
181	N	2022-07-29	1006	1	0
182	N	2020-09-09	318	1	0
183	M	2022-07-29	1006	0	1
184	P	2022-07-29	1006	1	0
186	N	2022-07-29	1006	0	0
187	N	2022-07-29	1006	0	0
189	M	2022-07-29	1006	0	1
190	P	2022-07-29	1006	0	0
191	M	2022-07-29	1006	0	1
192	N	2022-07-29	1006	0	0
193	P	2022-07-29	1006	0	0
194	M	2022-07-29	1006	0	1
196	N	2021-03-27	517	1	0
197	P	2020-11-04	374	0	0
198	M	2022-07-29	1006	0	1
199	N	2022-07-29	1006	0	1
200	P	2022-07-29	1006	0	1
201	M	2022-07-29	1006	0	1
202	P	2022-07-29	1006	0	1
203	M	2022-07-29	1006	0	1
204	M	2022-07-29	1006	0	1
205	M	2022-07-29	1006	1	0
206	N	2020-06-26	243	1	0
207	N	2022-07-29	1006	0	0
208	P	2022-07-29	1006	0	1
210	M	2022-07-29	1006	0	1
211	P	2022-07-29	1006	0	1
212	N	2022-07-29	1006	0	1
213	M	2022-07-29	1006	0	1
214	P	2022-07-29	1006	0	0
215	N	2021-07-27	639	1	0
216	M	2022-07-29	1006	0	1
217	P	2020-11-04	374	1	0
218	N	2022-07-29	1006	0	0
219	M	2022-07-29	1006	0	1
220	P	2022-07-29	1006	0	1
221	N	2022-07-29	1006	0	1
222	M	2022-07-29	1006	0	1
223	N	2020-11-04	374	1	0
224	P	2020-11-04	374	0	0
225	M	2022-07-29	1006	0	1
226	N	2022-07-29	1006	0	0
227	P	2022-07-29	1006	0	0
228	N	2022-07-29	1006	0	0
229	P	2022-07-29	1006	0	1
231	N	2022-07-29	1006	0	0
233	M	2022-07-29	1006	0	1
234	N	2021-03-27	517	1	0
235	P	2022-07-29	1006	0	1
236	M	2022-07-29	1006	0	1
237	N	2021-03-27	517	1	0
238	P	2022-07-29	1006	0	1
239	M	2022-07-29	1006	0	1
240	N	2020-11-04	374	0	0
241	P	2021-03-27	517	1	0
242	M	2022-07-29	1006	0	1
243	N	2020-11-04	374	1	0
244	P	2020-11-04	374	1	0
245	M	2022-07-29	1006	0	1
246	N	2021-03-27	517	1	0
247	M	2022-07-29	1006	0	1
248	N	2021-07-27	639	1	0
249	P	2022-07-29	1006	0	0
250	M	2022-07-29	1006	0	1
251	P	2022-07-29	1006	0	0
252	N	2020-06-26	243	1	0
253	N	2022-07-29	1006	1	0
254	M	2022-07-29	1006	0	1
255	P	2022-07-29	1006	0	1
256	N	2022-07-29	1006	0	1
257	M	2022-07-29	1006	0	0
258	P	2022-07-29	1006	0	1
259	N	2021-03-27	517	1	0
260	M	2022-07-29	1006	0	1
261	P	2020-11-04	374	0	0
262	N	2021-03-27	517	1	0
263	M	2022-07-29	1006	0	0
264	P	2022-07-29	1006	0	0
266	N	2020-08-12	290	0	0
267	M	2022-07-29	1006	0	1
268	M	2022-07-29	1006	0	1
269	P	2020-06-26	243	1	0
270	M	2022-07-29	1006	0	0
271	M	2022-07-29	1006	0	0
273	P	2022-07-29	1006	0	0
274	P	2022-07-29	1006	0	1
275	M	2022-07-29	1006	0	1
276	N	2022-07-29	1006	0	1
277	N	2022-07-29	1006	0	1
278	M	2022-07-29	1006	0	1
279	N	2022-07-29	1006	0	1
280	N	2020-11-04	374	1	0
281	M	2022-07-29	1006	0	1
282	N	2021-03-27	517	1	0
283	P	2022-07-29	1006	0	1
284	M	2022-07-29	1006	0	1
285	N	2021-07-27	639	1	0
286	P	2022-07-29	1006	0	0
287	N	2020-07-24	271	1	0
288	P	2021-03-27	517	0	0
289	N	2020-05-01	187	1	0
290	P	2020-11-04	374	0	0
291	N	2020-05-01	187	1	0
292	N	2020-06-26	243	1	0
294	N	2020-06-26	243	1	0
295	M	2022-07-29	1006	0	1
296	P	2020-11-04	374	0	0
297	N	2022-07-29	1006	0	0
298	M	2022-07-29	1006	0	1
299	P	2022-07-29	1006	0	1
300	N	2022-07-29	1006	0	0
301	M	2022-07-29	1006	0	1
302	P	2020-11-04	374	1	0
303	N	2022-07-29	1006	0	0
304	M	2022-07-29	1006	0	0
305	P	2022-07-29	1006	0	1
306	N	2022-07-29	1006	0	1
307	M	2022-07-29	1006	0	1
308	M	2022-07-29	1006	0	1
309	N	2022-07-29	1006	0	0
310	P	2022-07-29	1006	0	1
311	M	2022-07-29	1006	0	1
312	N	2022-07-29	1006	0	0
313	M	2022-07-29	1006	0	0
315	P	2022-07-29	1006	0	0
316	N	2022-07-29	1006	0	0
317	P	2020-11-04	374	0	0
318	M	2022-07-29	1006	0	1
319	N	2022-07-29	1006	0	1
320	N	2022-07-29	1006	0	0
321	M	2022-07-29	1006	0	1
322	N	2022-07-29	1006	0	1
323	P	2022-07-29	1006	0	1
324	M	2022-07-29	1006	0	1
325	N	2022-07-29	1006	0	1
326	P	2021-07-27	639	1	0
327	M	2022-07-29	1006	0	1
328	N	2022-07-29	1006	0	1
329	N	2022-07-29	1006	0	1
330	M	2022-07-29	1006	0	1
331	N	2022-07-29	1006	0	1
332	P	2022-07-29	1006	0	1
333	P	2022-07-29	1006	0	0
334	N	2022-07-29	1006	0	1
336	M	2022-07-29	1006	0	1
337	P	2020-11-04	374	0	0
338	N	2022-07-29	1006	0	1
339	M	2022-07-29	1006	0	0
340	P	2022-07-29	1006	0	1
341	N	2022-07-29	1006	0	1
342	N	2022-07-29	1006	0	1
343	P	2022-07-29	1006	0	1
344	N	2021-03-27	517	1	0
345	M	2020-11-04	374	1	0
346	P	2020-08-12	290	1	0
347	N	2020-11-04	374	1	0
348	M	2022-07-29	1006	0	1
349	P	2022-07-29	1006	0	1
350	P	2021-03-27	517	1	0
351	N	2021-07-27	639	1	0
352	N	2020-11-04	374	1	0
353	P	2022-07-29	1006	0	0
354	P	2022-07-29	1006	0	1
355	N	2020-06-26	243	1	0
357	N	2022-07-29	1006	0	0
358	M	2022-07-29	1006	0	1
359	N	2022-07-29	1006	0	1
360	P	2022-07-29	1006	0	0
361	M	2022-07-29	1006	0	1
362	N	2022-07-29	1006	0	1
363	P	2021-03-27	517	0	1
364	M	2020-11-04	374	1	0
365	N	2022-07-29	1006	0	1
367	P	2020-05-01	187	1	0
368	M	2021-07-27	639	1	0
369	N	2022-07-29	1006	0	1
370	P	2022-07-29	1006	0	1
372	M	2022-07-29	1006	0	1
373	M	2022-07-29	1006	0	1
374	N	2022-07-29	1006	0	1
375	P	2022-07-29	1006	0	1
376	P	2022-07-29	1006	0	1
378	M	2022-07-29	1006	0	1
379	P	2022-07-29	1006	0	1
380	N	2021-03-27	517	1	0
381	M	2022-07-29	1006	0	0
382	P	2022-07-29	1006	0	1
383	N	2022-07-29	1006	0	0
384	M	2022-07-29	1006	0	1
385	P	2022-07-29	1006	0	1
386	N	2022-07-29	1006	0	0
387	M	2021-03-27	517	1	0
388	P	2022-07-29	1006	0	0
389	N	2020-11-04	374	1	0
390	M	2022-07-29	1006	0	0
391	M	2022-07-29	1006	0	1
392	P	2022-07-29	1006	0	1
393	N	2022-07-29	1006	0	1
394	M	2022-07-29	1006	0	0
395	M	2022-07-29	1006	0	1
396	P	2022-07-29	1006	0	1
399	M	2022-07-29	1006	0	1
402	M	2022-07-29	1006	0	0
403	N	2022-07-29	1006	0	0
404	P	2022-07-29	1006	1	0
405	M	2022-07-29	1006	0	1
406	N	2022-07-29	1006	0	1
407	P	2022-07-29	1006	0	1
408	M	2022-07-29	1006	0	1
409	N	2020-11-04	374	1	0
410	P	2021-03-27	517	1	0
411	M	2022-07-29	1006	1	0
412	N	2020-11-04	374	1	0
413	P	2021-03-27	517	1	0
414	M	2022-07-29	1006	0	1
415	P	2022-07-29	1006	0	1
416	N	2021-03-27	517	1	0
417	P	2022-07-29	1006	0	1
418	M	2022-07-29	1006	0	1
419	M	2022-07-29	1006	0	1
420	M	2022-07-29	1006	0	1
421	N	2022-07-29	1006	0	1
422	M	2022-07-29	1006	0	1
423	P	2020-07-24	271	1	0
424	N	2022-07-29	1006	1	0
425	M	2022-07-29	1006	0	1
426	P	2022-07-29	1006	0	1
427	N	2021-03-27	517	1	0
428	M	2022-07-29	1006	0	1
429	P	2021-07-27	639	1	0
430	N	2020-09-09	318	1	0
431	M	2022-07-29	1006	0	0
432	P	2021-07-27	639	1	0
433	N	2021-07-27	639	1	0
434	P	2022-07-29	1006	0	1
435	N	2022-07-29	1006	0	0
436	M	2022-07-29	1006	0	1
437	P	2022-07-29	1006	0	1
438	N	2021-07-27	639	1	0
439	N	2020-08-12	290	1	0
440	P	2021-07-27	639	1	0
441	N	2022-07-29	1006	1	0

## Sheet: Water_potential_2020
2019_outplanting (Field experiment 2) (N=none and M=metal)
Water potential measured during the summer and fall of 2020
Date	Protector	predawn (MPa)	midday (MPa)
2020-07-10	N		-1.7
2020-07-10	M		-2
2020-07-10	N		-3
2020-07-10	M		-2.8
2020-07-10	N		-2.3
2020-07-10	M		-3.2
2020-07-10	N		-2.4
2020-07-10	M		-2.2
2020-07-10	N		-2.5
2020-07-10	M		-2.8
2020-07-10	N		-2.6
2020-07-10	M		-2
2020-07-10	N		-3.3
2020-07-10	M		-3.3
2020-07-17	M	-4.5	-5.3
2020-07-17	N	-4.6
2020-07-17	M	-1.8	-3.6
2020-07-17	N	-4.1	-4.6
2020-07-17	M	-2.2	-4.2
2020-07-17	N	-1.7	-5.1
2020-07-17	M	-1.7	-2.5
2020-07-17	N	-2	-2.9
2020-07-17	M	-2.2	-3.4
2020-07-17	N	-1.6	-2.1
2020-07-17	M	-2	-2.1
2020-07-17	N	-1.8	-2
2020-07-17	M	-3	-3.2
2020-07-17	N	-2.8	-3.2
2020-07-31	M	-2.5	-3.2
2020-07-31	N	-1.9	-3
2020-07-31	M	-2	-2.8
2020-07-31	N	-2.7	-3.5
2020-07-31	M	-2.3	-3
2020-07-31	N	-4	-4.7
2020-07-31	M	-2.6	-3.5
2020-07-31	N	-1.9	-2.7
2020-07-31	M	-1.9	-2.4
2020-07-31	N	-2.5	-3
2020-07-31	M	-2.4	-3.6
2020-07-31	N	-2.7	-2.7
2020-07-31	M	-4	-4.7
2020-07-31	N	-3.5	-4.5
2020-07-31	M	-4.4	-4.8
2020-07-31	N	-3.6	-3.6
2020-08-12	N	-6	-7.5
2020-08-12	M	-6.6	-7.1
2020-08-12	N	-4.5	-4.7
2020-08-12	M	-4.9	-5.2
2020-08-12	N	-6.9	-7
2020-08-12	M	-4.8	-5.3
2020-08-12	N	-2	-2.5
2020-08-12	M	-2.5	-3.5
2020-08-12	N	-6.5	-6.5
2020-08-12	M	-1.9	-2.5
2020-08-12	N	-1.6	-2.2
2020-08-12	M	-1.8	-2.4
2020-08-12	N	-4.3	-5.4
2020-08-12	M	-6.2	-6.4
2020-08-12	N	-6.1	-6.5
2020-08-12	M	-2	-2.8
2020-08-26	M	-3	-3.1
2020-08-26	N	-4.9	-5
2020-08-26	M	-2.9	-3.7
2020-08-26	N	-4.6	-5.5
2020-08-26	M	-2.2	-3.3
2020-08-26	N	-2.6	-3.1
2020-08-26	M	-7	-7.6
2020-08-26	N	-4.5	-5.2
2020-08-26	M	-3	-3.6
2020-08-26	N	-1.4	-1.7
2020-08-26	M	-1.6	-2.5
2020-08-26	N	-1.6	-2.5
2020-08-26	M	-1.9	-2.6
2020-08-26	N	-1.6	-2.1
2020-08-26	M	-3.8	-4.2
2020-08-26	N	-2.2	-2.6
2020-09-09	M	-3.6	-4.1
2020-09-09	N	-3.5	-3.7
2020-09-09	M	-4	-4.4
2020-09-09	N	-4.4	-4.8
2020-09-09	M	-2.4	-3.5
2020-09-09	N	-4	-4.4
2020-09-09	M	-2.5	-2.9
2020-09-09	N	-2.4	-3
2020-09-09	M	-2.7	-3
2020-09-09	N	-3.1	-4.2
2020-09-09	M	-1.6	-2.4
2020-09-09	N	-1.6	-1.6
2020-09-09	M	-4.2	-5
2020-09-09	N	-7	-8
2020-09-09	M	-2.4	-2.6
2020-09-09	N	-5.5	-6
2020-09-23	N	-2.8	-3.1
2020-09-23	M	-2	-2.3
2020-09-23	N	-2	-2.5
2020-09-23	M	-2.8	-3.2
2020-09-23	N	-2.8	-3.5
2020-09-23	M	-2.7	-3.2
2020-09-23	N	-1.9	-2.2
2020-09-23	M	-2.8	-4
2020-09-23	N	-2.5	-2.5
2020-09-23	M	-2.6	-3.6
2020-09-23	N	-7
2020-09-23	M	-1.6	-1.8
2020-09-23	N	-1.7	-1.7
2020-09-23	M	-3.4	-3.5
2020-09-23	N	-2.8	-2.8
2020-09-23	M	-2.2	-2.9
2020-10-05	N		-2.2
2020-10-05	M		-2.6
2020-10-05	N		-2.8
2020-10-05	M		-3.3
2020-10-05	N		-2.5
2020-10-05	M		-2.6
2020-10-05	N		-2
2020-10-05	M		-2.6
2020-10-05	N		-2
2020-10-05	M		-2.6
2020-10-05	N		-2.2
2020-10-05	M		-2.2
2020-10-05	N		-2.5
2020-10-05	M		-2.5
2020-11-04	M		-3.2
2020-11-04	N		-3.1
2020-11-04	M		-3.4
2020-11-04	M		-3.4
2020-11-04	M		-3.9
2020-11-04	N		-3.3
2020-11-04	M		-2.8
2020-11-04	N		-3.8
2020-11-04	N		-3.9
2020-11-04	N		-2.5
2020-12-18	M		-2.3
2020-12-18	N		-2.7
2020-12-18	N		-1.7
2020-12-18	M		-2.5
2020-12-18	M		-3
2020-12-18	N		-1.3
2020-12-18	M		-3
2020-12-18	N		-3
2020-12-18	N		-3
2020-12-18	M		-3.2

## Sheet: Water_Potential_gs_2021
2019_outplanting (Field experiment 2) (N=none and M=metal)
Water potential and stomatal conductances values collected during the spirng and summer of 2021
Date	Protector	midday (MPa)		gs1	gs2	gs3	gs.avg (mmol/m2s)	gs (mol/m2s)
2021-04-30	N	-0.9		239.9	410.9	310.4	320.4	0.3204
2021-04-30	M	-0.7		416.8	308.7	253	326.17	0.32617
2021-04-30	N	-1.2		216	319.8	276.9	270.9	0.2709
2021-04-30	M	-1		228.1	240	225.05	231.05	0.23105
2021-04-30	N	-1.2		501.6	382.9	445.7	443.4	0.4434
2021-04-30	M	-1.2		357.5	420.5	401	393	0.393
2021-04-30	N	-1.3		149.7	392.1	118.6	220.13	0.22013
2021-04-30	M	-1.1		283.1	306.5		294.8	0.2948
2021-04-30	N	-1		220.9	410.9	327.4	319.733	0.3204
2021-04-30	M	-1.2		453	169.6	248.5	290.367	0.290367
2021-05-20	N	-1.5
2021-05-20	M	-1.3
2021-05-20	N	-1.2
2021-05-20	M	-1.4
2021-05-20	N	-1.45
2021-05-20	M	-1.35
2021-05-20	N	-1.8
2021-05-20	M	-1.6
2021-05-20	N	-1.3
2021-05-20	M	-1.4
2021-06-09	N	-1.48		90.5	167.9	137.2	131.867	0.131867
2021-06-09	N	-2.67		120.1	176.9	157.5	151.5	0.1515
2021-06-09	N	-2.34		72.8	65.5	181.4	106.567	0.106567
2021-06-09	N	-2.07		250.8	143.1	167.4	187.1	0.1871
2021-06-09	N	-1.96		133	178.8	161.9	157.9	0.1579
2021-06-09	M	-2.3		151.1	116.3	140	135.8	0.1358
2021-06-09	M	-1.84		289.3	210.4	260.9	253.533	0.253533
2021-06-09	M	-2.09		199.7	151		175.35	0.17535
2021-06-09	M	-1.82		219.5	166.4	77.9	154.6	0.1546
2021-06-09	M	-1.74		160.2	189.9	276.4	208.833	0.208833
2021-06-29	M	-2.1		75.6	82.2	60.8	72.8667	0.0728667
2021-06-29	M	-2		73.1	93.5	64.6	77.0667	0.0770667
2021-06-29	M	-2.1		98.6	146.9	103.6	116.367	0.116367
2021-06-29	M	-2.2		84.1	216.3	213.7	171.367	0.171367
2021-06-29	M	-1.8		154	196.9	177.1	176	0.176
2021-06-29	N	-2.2		102.8	94.9	184.5	127.4	0.1274
2021-06-29	N	-2.8		41	72.6	78.8	64.1333	0.0641333
2021-06-29	N	-2.2		67.1	116.9	136	106.667	0.106667
2021-06-29	N	-2.5		86.6	95.3	132.2	104.7	0.1047
2021-06-29	N	-2.4		120.2	104.6	50	91.6	0.0916
2021-07-12	M	-2.4		61.9	77.9	63	67.6	0.0676
2021-07-12	M	-2.4		95.3	80.6	96.3	90.7333	0.0907333
2021-07-12	M	-2.1		73.7	55.3	57.5	62.1667	0.0621667
2021-07-12	M	-2.3		146.1	89.7	96	110.6	0.1106
2021-07-12	M	-1.8		92.2	79.6	49.9	73.9	0.0739
2021-07-12	N	-2.4		67.1	99.7	63.5	76.7667	0.0767667
2021-07-12	N	-1.9		47.3	97.3	108	84.2	0.0842
2021-07-12	N	-2		196	140.2	129	155.067	0.155067
2021-07-12	N	-2.4		79.3	110	65.9	85.0667	0.0850667
2021-07-12	N	-2		109.1	77.7	122.5	103.1	0.1031
2021-07-27	N	-2.8		65.9	56.2	64.05	62.05	0.06205
2021-07-27	N	-3.1		84.2	88.4	87.1	86.5667	0.0865667
2021-07-27	N	-2.4		87.1	62.2	64.3	71.2	0.0712
2021-07-27	N	-2		73.5	91	60.2	74.9	0.0749
2021-07-27	N	-1.8		92.3	78.6	131.1	100.667	0.100667
2021-07-27	M	-2.4		152.4	160.9	136.1	149.8	0.1498
2021-07-27	M	-3.1		59.2	78.8	63.7	67.2333	0.0672333
2021-07-27	M	-2.7		133.2	99.5	106.1	112.933	0.112933
2021-07-27	M	-2.3		94.9	77.5	76.2	82.8667	0.0828667
2021-07-27	M	-2.5		87	50.9	92.4	76.7667	0.0767667
2021-08-12	N	-2.5		65.3	49.6	40	51.6333	0.0516333
2021-08-12	N	-3		52.6	37.9	63.5	51.3333	0.0513333
2021-08-12	N	-2.3		48.4	38	40.7	42.3667	0.0423667
2021-08-12	N	-2.2		50.4	42	26.7	39.7	0.0397
2021-08-12	N	-2		69.2	41	33.7	47.9667	0.0479667
2021-08-12	M	-2.1		83.9	57.1	60.3	67.1	0.0671
2021-08-12	M	-3.1		41.5	32.5	32	35.3333	0.0353333
2021-08-12	M	-2.6		34	71.5	55	53.5	0.0535
2021-08-12	M	-2.3		59.9	47.6	38.9	48.8	0.0488
2021-08-12	M	-2.5		110.5	63.6	58.8	77.6333	0.0776333
2021-08-28	N	-2.4
2021-08-28	N	-2.3
2021-08-28	N	-2
2021-08-28	N	-2.6
2021-08-28	N	-2.7
2021-08-28	M	-2.3
2021-08-28	M	-2.6
2021-08-28	M	-2.3
2021-08-28	M	-2.3
2021-08-28	M	-2.1
